# Supplementary material for: FUS-DDIT3 Fusion Oncoprotein Expression Affects JAK-STAT Signaling in Myxoid Liposarcoma
Source: Front Oncol. 2022 Feb 3;12:816894. doi: 10.3389/fonc.2022.816894 (PMC8851354; doi:10.3389/fonc.2022.816894)
Supplement: Supplementary file 2 [file Table_1.xlsx]

## Sheet: Blad1
Supplementary Table 1. Primer sequences used for quantitative real-time PCR.
Gene	Accession number	Forward sequence (5'-3')	Reverse sequence (5'-3')
TIAM1	NM_001353684.2	AAGTGCTGTTCTCTCTGGGG	CCGTGTCTGTCTTGGCTTTC
SDC1	NM_001006946.2	TCTGTGCCTTCGTCTTTCCC	AACCTTGGCTGAACCTACCG
PCK2	NM_001018073.3	TGACAGGACAAGGGGAGCCA	CCGAGAGGCGATGCGTAGG
DCUN1D5	NM_032299.4	GAGTGGCAAAAAGTCCGTCAG	AGAAGAGGTGTGGCTCAATGC
SDF2L1	NM_022044.3	CAACAACCAGGAGGTGAGTGC	GACAGGAACACAGAGGTGCCC
IRAK2	NM_001570.4	CCTCCCCACTTCGTCTGATT	TGGCTGATTTTGCGGTTTTGAT
CD44	NM_000610.4	CGTGGAGAAAAATGGTCGCT	GGGAGGTGTTGGATGTGAGG
PTS	NM_000317.3	ATTGACCCTGCTACGGGAAT	GCTACATTTTCAGTCGTGCTCA
SH3RF1	NM_020870.4	AGTGGATGAAAACTGGGCTGA	TCTTCTTGGTGTCGGAGTGC
MYLK	NM_053025.4	CGCTGAACGGAAAGACCCT	ACGGAGCAGAGTGAGCCTTC
SMAD3	NM_005902.4	CGACTACAGCCATTCCATCC	TGGTCACTGGTTTCTCCATCT
FASN	NM_004104.5	GGTCTACTACGCCTCCCTCA	CCAGTCCCATCACACGCTT
CSPG4	NM_001897.5	CTCTGGAAGAACAAAGGTCTCT	TGGGGTGATGGAACGCTG
PLXNA1	NM_032242.3	ATGCGGGTGCTCTTTCCTG	CGTATTCCATCTCGCCCTGC
SERPINB2	NM_001143818.2	CATCCTTCCGCTCTCTCAGC	GTCTACTGCCTGGGGTTCTG
FN1	NM_212482.4	TTGTGGTCTCCTGGGTCTCA	AGAAGTGGCTGTGCTTGGAA
HIVEP2	NM_006734.4	TTGAACACCAAGACCACGCT	GCTGCCAAATAAAAAGGACGC
MERTK	NM_006343.3	CTTGGTGGAAAGATGGGAAGGA	GCACACTGGTTATGCTGAAGG
TBCB*	NM_001281.3	ACGACAAGTTCTACAGCAAGC	CTCATACTCACCAAGGCGGG
SERPINE1	NM_000602.5	GGTTCTGCCCAAGTTCTCCC	TCGGTCATTCCCAGGTTCTC
GAPDH*	NM_001289745.3	CCCACTCCTCCACCTTTGAC	GCCAAATTCGTTGTCATACCAGG
RPS10*	NM_001014.5	AGCCGCAGAGATGTTGATG	CCTCGGGACTTGAGAGACTG
ACTB*	NM_001101.5	CCGTGCTGCTGACCGA	ATGGCTGGGGTGTTGAAGG
* Genes used as reference genes in analysis.
