# Supplementary material for: FUS-DDIT3 Fusion Oncoprotein Expression Affects JAK-STAT Signaling in Myxoid Liposarcoma
Source: Front Oncol. 2022 Feb 3;12:816894. doi: 10.3389/fonc.2022.816894 (PMC8851354; doi:10.3389/fonc.2022.816894)
Supplement: Supplementary file 3 [file Table_2.xlsx]

## Sheet: Genes reg. by FUS-DDIT3
Supplementary Table 2. Genes significantly regulated by FUS-DDIT3 expression in HT1080 cells (adjusted p-value ≤ 0.05 and log2(Fold change) ≥ 1 or ≤ -1).
Gene name	log2(Fold Change)	Adjusted p-value
MAGEC2	4.50347	1.65142e-45
CD74	6.93897	4.4269e-43
HLA-DRA	7.43707	9.80194e-37
ANXA10	7.36459	1.22773e-34
TPO	6.39134	1.27319e-25
IL1B	-4.50358	7.51631e-25
IL24	5.98431	9.5195e-24
INHBA	-6.63389	2.0141e-23
TNFSF15	9.32219	4.43191e-20
AKAP12	3.04179	7.58982e-18
CLU	2.52936	1.97866e-17
UCA1	7.00278	1.23389e-16
TMEM132B	6.58581	2.31156e-16
HLA-DPA1	3.57302	1.48938e-15
TGM2	-2.75341	1.79531e-15
CSF2RA	4.02197	4.90044e-15
HLA-DRB1	9.24137	5.21753e-15
GPRC5A	2.57939	5.69158e-15
MANCR	-4.98341	1.09446e-14
HHIP	-4.251	2.5448e-14
MME	-3.0401	2.87185e-14
FILIP1	5.78934	6.07027e-14
PHLDB2	2.30672	8.51156e-14
AMIGO2	-3.14441	6.17905e-13
DPPA4	8.47048	7.36259e-13
MDK	3.54941	8.00276e-13
SLC38A1	-5.19327	9.81958e-13
FN1	-4.63887	4.1797e-12
PBDC1	2.27967	4.90123e-12
LINC00958	7.11496	5.02282e-12
RPLP0P2	4.53074	5.37334e-12
AP3S1	2.43373	6.91717e-12
TSSC2	3.56708	7.57317e-12
DMKN	2.41729	8.81386e-12
MOB3B	5.92513	1.2936e-11
EFR3B	4.65296	1.53346e-11
ARL14EPL	8.23154	2.03704e-11
PLEK2	3.51995	5.93916e-11
HSPB8	3.36415	9.66816e-11
TSC22D3	-3.41401	1.72166e-10
HBEGF	3.33967	3.63157e-10
FLT1	5.20629	4.52812e-10
LIPG	3.76716	4.56137e-10
ARMCX2	-3.58953	5.09695e-10
TNFRSF9	3.53408	5.89859e-10
ANXA3	2.21727	6.98275e-10
NECTIN4	3.46922	7.35348e-10
CDH4	5.70765	9.63615e-10
ZNF880	8.00603	1.41667e-09
WNT5A	-4.27627	2.07548e-09
PLS1	2.57463	2.07548e-09
DDIT3	2.67689	2.14509e-09
ZMIZ1-AS1	-6.44715	2.14509e-09
FUCA2	-2.78928	2.24718e-09
PDLIM1	2.43099	2.72549e-09
TRIM59	-6.02199	2.89012e-09
SPP1	-4.80286	3.70497e-09
PARP16	2.34031	5.24725e-09
FSTL1	-2.23599	6.00445e-09
CAPG	1.79311	6.31273e-09
LINC01537	7.65907	6.31529e-09
PAGE1	2.94988	6.43973e-09
FXYD5	-1.43127	6.89286e-09
TSC22D1	-1.76748	7.59782e-09
CD274	3.52029	9.8731e-09
HLA-DRB5	7.98187	1.69196e-08
SYTL2	2.68655	1.81155e-08
IL1A	-3.52331	1.81225e-08
ADARB2	5.681	2.00651e-08
SNX9	-2.80977	2.72175e-08
LPXN	-2.43598	2.99164e-08
PHGDH	-2.33286	3.26301e-08
MAGEC1	3.85269	3.41382e-08
GLUL	-6.04368	3.65935e-08
ZNF516	3.02536	4.52485e-08
CD99L2	-2.30685	5.31081e-08
HMGN3	2.64906	7.99469e-08
CYSTM1	2.58534	8.19317e-08
TNS3	-2.78559	8.73691e-08
DCLK1	3.7638	8.89122e-08
MMP2	-2.54825	1.01355e-07
HMOX2	1.21059	1.03018e-07
THBS2	-2.48006	1.11151e-07
TRIML2	-3.27195	1.14376e-07
CELF2	3.87182	1.28312e-07
TENM2	-3.45892	1.50684e-07
PTPRS	2.53549	1.65068e-07
PNMA2	3.66094	1.75161e-07
PTPRE	-2.44815	1.81263e-07
C4orf3	-1.92805	1.91065e-07
CXADR	2.41241	1.93341e-07
GALNT18	2.96538	2.02605e-07
GFPT2	-1.66433	2.04348e-07
THBS1	-3.67385	2.04348e-07
MYO5B	3.70675	2.31784e-07
CDH11	4.87852	2.87341e-07
CTNNAL1	1.81755	2.91226e-07
MUC13	6.8818	2.91226e-07
VCX3B	7.99491	3.29172e-07
S100A11	-1.54027	3.61953e-07
TMEM92	4.24126	3.64743e-07
MITF	4.26225	4.97713e-07
PLXNA1	-1.43119	5.52215e-07
NMRAL1	2.29322	5.52215e-07
RFX8	-3.22551	5.52215e-07
LINP1	3.41125	8.58456e-07
ZNF22	-7.30081	9.99891e-07
SERPINB2	5.13824	1.01011e-06
CIITA	4.21946	1.0227e-06
MMP9	-2.82551	1.03332e-06
ADGRE5	1.84829	1.12041e-06
HLA-DMA	2.67357	1.23389e-06
LYPD5	9.26728	1.23691e-06
SNAI2	-3.54589	1.24961e-06
WSCD1	5.45779	1.24961e-06
IAH1	-3.59883	1.31359e-06
TRABD2A	2.63642	1.31359e-06
CYP4F2	4.18465	1.3252e-06
SLC35F6	1.44123	1.51443e-06
DNASE2	3.11387	1.8642e-06
TMEM255B	6.39545	1.88591e-06
CRABP2	3.50778	2.49565e-06
PDLIM3	-3.89227	2.55778e-06
LINC02434	-5.91345	2.6946e-06
RTL1	7.06502	3.12789e-06
UNC13D	2.68974	3.30465e-06
EFNA5	-1.5094	3.57019e-06
TMEM132D-AS1	2.95336	3.64652e-06
CELF2-AS1	5.77081	3.68931e-06
NUDT16P1	-6.92182	4.18295e-06
ITGB2	-7.09375	4.30572e-06
CD44	-1.38922	4.5012e-06
IL2RB	3.47688	4.50272e-06
NRIP3	2.00535	4.77333e-06
HLA-DOA	7.1216	6.14428e-06
COL17A1	3.57478	6.52253e-06
NCF2	3.21672	7.04737e-06
SH2D2A	1.95186	7.90115e-06
MMP1	3.77922	7.90115e-06
SPRR2D	7.17611	8.86438e-06
LRRC20	3.63496	9.98552e-06
SAMD3	4.31424	1.05194e-05
ZNF788P	2.51008	1.05194e-05
RNASE1	6.70065	1.22602e-05
TRIB2	-2.2053	1.23618e-05
KCNAB2	2.01439	1.26737e-05
PTPN14	-1.35288	1.30946e-05
FAM86GP	5.34505	1.38145e-05
LINC00665	3.46971	1.4283e-05
REEP6	3.4164	1.53638e-05
TMEM25	2.58569	1.59079e-05
FRMD6	-2.00704	1.65534e-05
COL22A1	-6.57663	1.68089e-05
TNNT1	1.59156	1.89173e-05
ABL1	-1.52524	2.11917e-05
SCG5	-2.47222	2.11917e-05
BCAP29	-1.50602	2.17671e-05
GABRA6	5.90672	2.17671e-05
SEPTIN6	1.48482	2.34931e-05
FCGRT	3.53546	2.38781e-05
ARLNC1	2.7084	2.38781e-05
PLXNA4	-1.70416	2.59476e-05
ATG12	1.45362	2.88893e-05
CTHRC1	-2.80767	3.09822e-05
MBOAT2	-2.58873	3.31959e-05
ISG20	-1.83679	3.40269e-05
LIMA1	1.54273	3.4198e-05
CNTRL	-2.05413	3.67241e-05
SKIL	-3.08321	3.69076e-05
NRXN3	3.07824	3.72846e-05
PAPPA2	-5.16421	3.73322e-05
LIF	-1.60386	3.84913e-05
SHROOM2	-3.15103	4.09285e-05
GPC6	-2.85489	4.10619e-05
POC1B	-1.50939	4.22189e-05
BDH1	3.34302	4.37662e-05
IRS1	-2.21686	4.49227e-05
BICC1	-2.43858	4.51765e-05
ZNF667-AS1	6.77586	4.705e-05
RPS4Y1	-1.02848	5.07808e-05
HLA-DMB	6.23318	5.45031e-05
NRP2	-1.80106	5.79251e-05
IGFBP7	-3.33216	5.82304e-05
RAB2A	-1.66028	5.98112e-05
NPAS2	-3.06088	6.86359e-05
FUS	2.63843	7.23789e-05
SPOCK1	-2.32161	7.30133e-05
ZFP36L1	-1.35287	7.31757e-05
MARCHF3	1.7869	7.99817e-05
NCALD	-3.76338	8.86681e-05
BMERB1	2.07366	8.86931e-05
ZNF521	-2.75075	8.99011e-05
SORBS2	-2.44134	9.59265e-05
SHC4	2.92825	9.80732e-05
ALPK1	-2.89145	0.00010317
ETV1	-3.54397	0.00010514
CA9	-6.00179	0.00010514
INSC	3.35191	0.000105688
SLC26A4	-3.16979	0.000106218
CTSB	-1.13171	0.000106218
PRIMPOL	-1.71596	0.000108932
TNFRSF11B	-4.12087	0.000108932
SFN	6.16212	0.000108932
ADGRE2	5.24402	0.000109072
MSC-AS1	-3.13237	0.000112326
CD82	-1.59181	0.000120677
LRRC15	5.26379	0.000127483
TNFSF8	6.2016	0.000128437
KRT80	1.91859	0.000132473
FOPNL	-1.57803	0.000147192
CXXC4	-6.32673	0.000148033
PLPPR2	4.49869	0.000149862
PLCH1	-6.4408	0.000150082
VCAN	-2.36901	0.000151725
MIR34AHG	-5.6256	0.000153537
LINC01411	4.88271	0.00017922
SMIM14	-1.82226	0.000186254
HERPUD1	-1.08784	0.000190669
ATP10D	-1.98255	0.000190669
NCDN	2.94811	0.000193282
PCOLCE2	2.3777	0.000193282
LINC01550	6.54429	0.000193282
TXLNGY	-2.6568	0.000197298
ANKRD28	-1.52485	0.000197781
PLOD2	-1.80399	0.000222392
RPL13AP20	3.41386	0.000225857
DDR2	-1.5305	0.000229706
PLEKHA7	6.09576	0.000232196
COL4A6	4.39465	0.000240971
ADAM19	1.16682	0.000241715
THPO	3.62598	0.000246196
VCX3A	8.85731	0.000246196
MERTK	4.74788	0.000253014
FHL2	1.38235	0.000255076
SNRNP25	2.93061	0.000255734
PTER	1.98366	0.000268529
IRAK2	-2.30201	0.000273833
CASP1	-3.67015	0.000273833
GCLM	-2.63587	0.000286663
CES1P1	2.13198	0.000317385
FKBP9	1.23144	0.000339086
TUBB2A	2.18059	0.000339404
SRGN	-1.37081	0.000350566
VAT1L	3.77631	0.000364481
PAEP	2.1535	0.000367012
EPHB1	3.84607	0.00036933
GSPT2	1.40567	0.000384917
OGDHL	2.4341	0.000390909
TP53I11	5.95313	0.000396752
GABRG3	5.97565	0.0003998
MED19	2.32075	0.000415434
OXR1	-2.48144	0.000424965
GNGT2	3.27323	0.000433787
ZNF560	3.34277	0.000434637
GPR87	3.70952	0.000435668
BCL2A1	2.20677	0.000435668
NSUN5	-2.33532	0.000441114
ICAM1	6.01329	0.000465269
DPYD	-1.45331	0.000465269
MDGA2	-5.95506	0.000467144
HLA-DRB6	5.7286	0.000480644
SCARB2	-1.45524	0.000498915
PDGFC	-2.0429	0.000506742
STK38L	-2.04776	0.000506742
PRICKLE3	6.02418	0.000513534
RBMS3	-1.52851	0.000542093
AJAP1	3.40667	0.000544076
ZNF385B	-3.44545	0.000566526
LOXL3	-1.56361	0.000606919
SLC20A1	-1.12226	0.000638022
NEFL	4.60916	0.000641611
PHLDA1	-1.17933	0.000660022
DCC	3.02843	0.000693917
FAM20C	-3.04686	0.000710897
MYH15	1.6013	0.000740297
PINCR	2.24219	0.000745875
AIM2	-2.69865	0.000755819
CYB561	5.36328	0.000772466
IFI16	-1.24751	0.000778326
LETM1	1.15136	0.000778326
SMAD3	-1.81842	0.000778401
FRMD3	2.32456	0.000801126
ARPC4	1.13448	0.000855744
XRN2	-1.1088	0.000877199
ACP7	-5.76589	0.000889559
MGMT	2.10086	0.000898229
DUSP14	1.24686	0.00091622
ACOT2	5.42389	0.000976481
ASB9	2.60186	0.000999813
ADGRL4	-1.25611	0.00101044
METTL7B	5.32683	0.00101044
ATP2B1	-1.45052	0.00101964
ADTRP	-1.77773	0.00101995
VAT1	3.04712	0.00103035
SDC1	-1.1479	0.00103035
RGS2	-6.34563	0.00104503
NAMPT	1.47697	0.00105623
FGFR4	5.49746	0.00105623
TMEM41B	1.05766	0.00113393
GLRX	1.47795	0.00113393
IGFL3	5.4063	0.00113393
SH2D4B	5.50856	0.0011439
BNC2	-1.52826	0.00115617
UBR3	-2.29344	0.00118663
MAP4K4	-2.14836	0.00128291
RIN2	-1.59753	0.00131407
TCF7L2	-1.17919	0.00133308
LMO4	-1.46029	0.00133784
ATF3	3.47939	0.00135654
FAHD2B	3.29421	0.00135887
DNAJB14	-2.35009	0.00141779
FAIM	-5.58978	0.0014911
HLA-DQB1	6.22633	0.00150708
SAMD10	2.43727	0.00151145
LINC02685	6.11365	0.001518
NCKAP5	2.70862	0.00152487
SLC6A1	6.29153	0.00162819
LINC02575	4.83382	0.00162819
TMX4	-2.21844	0.00167936
GNA12	-1.77875	0.00169533
CLIC4	-1.45818	0.00171466
ALDH2	2.64585	0.00172654
ATP1B1	1.68058	0.00175054
FXN	3.06188	0.00176408
PMEPA1	-2.30561	0.00179368
DDX58	-1.73229	0.00180145
NNT	-1.62018	0.00181914
TRPS1	-1.61692	0.00183675
WNK4	3.09173	0.00183675
ENPP1	-1.43252	0.00183675
SERPINE1	-1.17415	0.00183884
LAMA4	-2.10121	0.00188423
NCAM1	-1.37946	0.00188423
ILDR2	4.1822	0.0018853
PXK	-1.83281	0.00194213
TCN2	1.27152	0.00194213
TMEM98	3.19928	0.00194813
RPH3AL	4.89602	0.00194813
IL6R	2.28417	0.00199948
ZNF44	4.25626	0.00202614
SERPINB8	1.37897	0.00203895
FAM126A	-1.7632	0.00207324
SLC22A18	2.78567	0.00209837
CCDC18	-2.00406	0.00213892
BNIP3L	-1.08331	0.00215298
ZNF618	-2.63624	0.00216248
NREP	-2.46238	0.00216661
ZSCAN12	-5.63619	0.00219744
CEBPA-DT	3.90071	0.00220132
OR7E12P	4.36206	0.00232946
PFKFB2	-5.18069	0.00233719
TMEM200A	1.70787	0.00233844
VEGFA	-3.15288	0.00235491
RAD50	-1.23558	0.00235491
C22orf34	2.70939	0.00235491
PAPSS2	-2.37572	0.00236206
VIM-AS1	-1.50428	0.00236206
BHLHE40	-1.532	0.00237246
DCUN1D5	1.79989	0.00238976
SEMA3B	5.09404	0.00240076
PSMB8-AS1	-5.54989	0.00240076
RHBDD1	-2.00466	0.00246223
TUBB4A	6.13543	0.00248428
LNPEP	-1.61251	0.00251809
RPL22L1	-1.14894	0.00251809
MED10	1.12021	0.00257893
SNX7	-1.86007	0.00257893
CYP2S1	2.45917	0.00257893
P4HA1	-1.40707	0.00260081
EMP1	-1.14083	0.00260305
SMAD1	-1.88352	0.00262675
VEPH1	-1.15335	0.00264757
SYNGR2	2.00375	0.00265562
UNC5B	-2.18085	0.00268228
PTK7	1.95583	0.00268695
OSGIN1	2.40509	0.00279407
ELAC2	4.20067	0.00281486
RASA1	-2.03529	0.00281632
FBXO6	2.09883	0.00288771
ARL4C	-1.06432	0.00288912
COG3	-1.1344	0.0028998
SLC1A3	-2.51186	0.00290728
ISCU	1.75652	0.00295833
QPRT	5.29444	0.00300406
NEGR1	-3.85708	0.00300406
ZNF620	2.8152	0.00303395
RGS4	-2.60593	0.0031308
HIF1A	-1.32033	0.00313543
NCOA7	-2.75075	0.00313543
COL15A1	4.4023	0.00313543
NRCAM	-3.45737	0.00315322
PFDN1	1.27698	0.00315322
MPP2	5.51082	0.00315885
PRDM1	-2.218	0.0031832
ID1	4.82893	0.0031832
ZNF132	2.41786	0.0031832
MIEN1	1.48202	0.0031832
PPM1H	3.21182	0.00322533
TMX3	-1.47972	0.00323
PPA2	-1.04863	0.00331026
TUSC2	3.64747	0.00331558
HTR1D	-1.31893	0.00331558
EVI2A	-2.55446	0.00344966
SLC25A4	1.65023	0.00348637
FER	-1.04727	0.00351573
AP1M2	4.96733	0.00353504
IFFO1	-1.69595	0.00356586
PEAK1	-1.88723	0.00356642
FAM3A	3.78253	0.00357634
S100A3	2.62735	0.00363023
BCAR1	3.59623	0.0036318
ZEB1	-1.40582	0.0036318
LIMCH1	2.56556	0.00366305
CD33	-1.39923	0.00366305
HAPLN3	2.72732	0.00366305
GIMAP2	-3.04561	0.00370552
LINC00211	-5.55533	0.00370552
CMBL	1.00738	0.00400389
EPAS1	-1.87131	0.00412922
MCTP1	-2.32418	0.00414523
BCL11B	4.94365	0.00415564
RUNX2	-2.2181	0.00417467
ADGRE1	2.50406	0.00430962
CCDC80	-1.29118	0.00435907
CASP4	-1.25807	0.00439147
TIAM1	1.5361	0.0044249
ATAD2	-1.39955	0.00455998
RFPL4A	5.81905	0.00455998
ACTN2	2.53518	0.00456422
KAT6A	-1.30116	0.00456422
ARRDC1	2.81711	0.00456422
TRIM22	-1.84422	0.00457281
FAM241B	3.26555	0.00459531
LRRC4C	4.49924	0.00462981
NKX2-5	5.48977	0.00479062
CEMIP	3.33421	0.00483098
C7orf50	3.01162	0.00483098
ACAA2	1.05565	0.00483098
C1S	-1.74525	0.00490134
RESF1	-1.52495	0.00492649
ITGA4	-2.43567	0.00493633
THEMIS2	3.17048	0.00496883
NDRG4	2.8808	0.00501985
HGS	3.78318	0.00501985
DLC1	-1.77842	0.00503484
GABRA5	3.21853	0.00507589
ALOXE3	4.94903	0.00515639
USP39	1.97353	0.00517068
PAQR7	1.88137	0.00528443
SEMA6A	3.34598	0.00539223
CYP1A1	2.86184	0.00539223
LPIN3	4.75744	0.00551946
TRAM1	-1.27589	0.00561857
ZMIZ1	-1.61978	0.00561857
GPN2	3.3404	0.00585501
TRMT61A	3.14496	0.00585501
PMEL	3.31011	0.00585501
DANCR	1.09883	0.00586823
DDX60	-1.86348	0.00587333
FCRLB	2.39027	0.00587333
NMT2	1.22356	0.0058908
ITGA10	-1.50606	0.00589536
FBXO32	-2.05835	0.00600906
DUS3L	3.96071	0.00607371
HECW2-AS1	-1.53277	0.00613379
VDR	-2.16455	0.00614611
OGFRL1	-2.97065	0.00616981
UCN2	-1.63407	0.0061813
CORO1B	2.49169	0.0062776
LINC02195	5.86368	0.00638881
TSPAN1	2.27033	0.00639877
FGF12	-3.1729	0.00639967
LSP1P4	1.59672	0.00647685
SLC26A6	-1.32992	0.00655839
SOX7	-5.74446	0.00671161
ANKRD20A8P	3.41813	0.00671161
ZC3H3	3.65645	0.006769
FNDC3B	-1.47315	0.00678695
EFEMP1	-1.06857	0.00696452
COMMD10	1.16395	0.00696452
IFT74	-1.11606	0.00712479
FOXK1	1.83843	0.00713318
RAD51	3.1147	0.00735495
LHFPL2	-2.85238	0.0073659
ZNF346	2.89275	0.00736736
NOTCH2	-1.56148	0.00745286
SESN2	1.2638	0.00753368
ADCYAP1R1	5.14557	0.00759956
LINC02657	-2.10795	0.00762672
ZNHIT2	6.44535	0.00764696
KRT7	1.56404	0.00774929
PPP1R9A	2.768	0.00782364
NFRKB	1.08902	0.00782364
APOL2	1.19783	0.0078615
DCT	-2.13212	0.00796413
H6PD	-1.09275	0.00821274
FAM102A	3.19775	0.00830101
PELI2	-2.33291	0.00834319
TMC6	1.97228	0.00837684
BEX2	3.73662	0.00852493
LINC01588	1.34814	0.00857667
TRMT11	-1.21345	0.00858364
DESI1	1.62645	0.00860609
FAM222B	1.20464	0.00865226
SNX16	-2.22287	0.00885423
C20orf197	4.52814	0.00893132
NECTIN3	-1.70784	0.00894228
KIT	7.67102	0.00922739
ADIPOR1	1.75748	0.00942371
MCTP2	2.51415	0.00942389
NME7	-1.02598	0.00965856
SLC39A10	-1.80848	0.00965856
LYPD1	3.43914	0.00968056
LPCAT2	-1.98874	0.00976583
INTS5	2.4001	0.00981473
WFDC3	2.91353	0.00982274
PCOLCE	1.80511	0.0098705
ST3GAL6	-1.80121	0.00999823
PLK2	-1.19548	0.0101151
MRPL12	3.80525	0.010283
FMN2	-4.35834	0.0103029
TBC1D2	2.55588	0.0103274
LCA5	-2.92089	0.0103274
TRAC	-2.0095	0.0103274
FAM174A	2.78158	0.0103382
ADAM9	-1.07194	0.0105208
ZNF558	4.92743	0.0105386
PTS	1.22766	0.0105898
EDIL3	-2.47999	0.0106032
MBNL1	-1.22152	0.0106368
C1R	-3.44113	0.0107207
TNC	1.35833	0.0107291
FSCN1	4.35538	0.0107291
ANPEP	-1.39584	0.0107291
RBMS1	-1.23245	0.0107323
ZBTB38	-1.09826	0.0107323
HPS4	-1.38414	0.0108216
PIAS4	4.22663	0.0108216
FNBP1L	-1.25878	0.0108216
ZDHHC13	-1.04589	0.0108216
MB21D2	1.66672	0.0108216
GJB2	-5.26266	0.010904
INPP5K	2.21058	0.0109083
UGGT2	-1.66769	0.0109189
TUBE1	-1.49891	0.010929
TAP2	-1.30778	0.010929
INSL4	4.20597	0.0109748
MRPS34	4.29376	0.0110109
MED25	3.95606	0.0110162
SLC22A15	-3.95347	0.0110533
KIAA1217	1.16998	0.0111298
FAR2	-1.70917	0.0112083
STX1A	-1.11379	0.0112083
TMCO4	1.7578	0.0112577
ISOC1	2.12621	0.0113241
AEN	1.27483	0.0113298
ARFIP2	1.77879	0.0114647
IRF2BP2	-1.36034	0.0115525
RAB27A	-1.53239	0.0115701
SERPIND1	2.39892	0.011702
HSPA2	2.39224	0.0118778
OLFML3	3.08465	0.0119104
DOK4	3.94018	0.0121866
TIMM44	3.41719	0.0122107
TSPAN5	-1.19887	0.0123227
KRT8	1.40358	0.0125002
TMEM42	-4.69646	0.012624
KLHDC8B	2.76176	0.0126321
BRAT1	2.72005	0.0126961
STEAP3	-1.14166	0.0128095
SMPDL3B	3.74402	0.013107
ITPRID2	-1.8982	0.013107
CNIH3-AS2	1.95413	0.013107
BCL6	-1.29176	0.0131367
SAP130	1.27766	0.0132905
WDR18	2.15845	0.0133535
FLOT1	2.06983	0.0135963
PITPNC1	3.02145	0.0135963
EPHX4	4.3925	0.0135963
TMEM64	-2.12965	0.0136952
RAB28	-1.22769	0.0137221
ANTXR1	-1.23504	0.0137388
TPM3P9	1.78456	0.0138846
RGS14	2.97097	0.0138849
DHRS3	-3.97492	0.014328
NRIP1	-2.71288	0.0144383
NMI	-1.16739	0.0145333
BDKRB2	-4.6477	0.0145462
ZNF433-AS1	2.97435	0.0147003
POLR3H	1.5708	0.0148161
LINC01470	2.21359	0.0148344
ST8SIA1	-4.42781	0.0149173
LRWD1	2.27765	0.0149726
PTPN12	-1.83176	0.015135
GBE1	-1.01816	0.0151375
CSF1R	-1.32471	0.0151375
C9orf116	3.04438	0.0152705
MIR99AHG	3.83263	0.0152757
QKI	-1.62198	0.0155709
TNFRSF25	2.55919	0.0155999
EBNA1BP2	1.05431	0.0158664
FZD6	-1.44482	0.0159209
GALNT15	-3.44982	0.0159337
ZNF587B	1.0776	0.0159498
GBP2	-1.94942	0.0161414
DSE	-1.64677	0.0162433
TSHZ3	-2.03052	0.0163754
PPP3CA	-1.27192	0.0163754
NCBP2AS2	4.45718	0.0163823
SLC25A37	-1.54651	0.0165416
TBL1XR1	-1.10983	0.0165416
USP2	3.48458	0.0166446
TMEM216	1.20096	0.0166542
MPZL2	1.99997	0.0167634
STXBP2	2.77825	0.0168615
MAT1A	3.59591	0.0168903
MAOA	1.0404	0.0170092
SMAD5	-1.13672	0.0170453
LINC00973	1.86016	0.0170453
STK17B	-1.21536	0.0174248
MAP7	4.53205	0.0175316
FLNC	1.82747	0.0177465
SLC14A1	-1.20612	0.0178758
ASNS	-1.3051	0.0179844
WHRN	4.30556	0.0180295
SAGE1	1.28983	0.0180295
SENP7	-1.523	0.0180719
ZNF827	-1.04433	0.0180727
KIF1C	1.93602	0.018085
PSAT1	-1.0417	0.0181816
WWC3	-2.21079	0.0184152
KHK	2.13885	0.0184318
LINC02616	-3.13995	0.0185756
MYOM3	2.53667	0.0185843
SNX10	4.09041	0.0186042
PPIL4	-1.10164	0.0187318
HHAT	-2.56745	0.0192086
TP53I3	1.07278	0.0195723
LMO7	-1.54315	0.0196252
HKDC1	4.76876	0.0198473
EML2	1.02789	0.0198913
VIRMA	-1.15511	0.0199753
NUDC	1.69453	0.0200055
OPA3	1.81856	0.0200055
SYTL5	3.49175	0.0200264
GCAT	1.24218	0.0200987
KCNN3	3.00339	0.0200987
KLF9	-3.07473	0.0201663
CLTA	2.46296	0.0201663
CKAP2	-1.12168	0.0201663
HINT2	3.16555	0.0201663
TDO2	-3.98064	0.0201663
GUF1	1.19286	0.0201663
HCLS1	-1.02604	0.0201663
HMGB3	-1.26883	0.0202146
RILPL2	2.32501	0.0202686
USP9Y	-1.47349	0.0205078
YIF1A	1.13851	0.0205078
SIGMAR1	2.10922	0.0205102
SH3RF3	-1.45623	0.0206372
NAV3	-1.92536	0.0208355
SLC44A1	-1.3456	0.0208355
KNL1	-1.10835	0.0208355
RIPK4	3.36624	0.0208355
DENND11	-2.11801	0.0208355
NR3C1	-1.11744	0.0208879
UBXN2A	1.66998	0.0209124
LAT2	1.21517	0.0209639
RAET1E	1.80292	0.0210585
VSTM1	4.07552	0.0210684
ZNF583	3.4928	0.0210684
RPGRIP1L	-1.90765	0.0212981
SH3PXD2A	-1.27326	0.0213087
QSOX1	2.13122	0.0213333
EMC10	1.54114	0.0213333
DDX3Y	-1.03794	0.0214307
TMEM156	-1.44947	0.021835
CXCL8	-2.03019	0.0218681
TNFRSF19	-5.08299	0.0218976
PTPRR	-1.64983	0.0219154
GDF15	3.86099	0.0222349
ARL13B	-1.19019	0.022274
SSH3	2.49467	0.0222861
ATP11C	-1.74074	0.0222885
LINC01419	4.08374	0.0222902
CADPS2	-2.82093	0.0223044
HTRA1	-2.2998	0.0224286
MCF2L2	2.02387	0.0224903
GBP1	-1.26728	0.0226779
KLF12	-1.68793	0.0227759
LINC01705	-3.72303	0.0227759
TMEM150C	2.1176	0.0230678
PTP4A1	1.34858	0.023153
MYLK	-1.18834	0.0231985
UBE2D4	1.16841	0.0232746
CSGALNACT1	-2.61811	0.0234701
CBLB	-1.8552	0.0235051
COX5A	3.15044	0.0235545
KRT81	1.12491	0.0235545
DNAH6	2.51449	0.0236449
CLMN	1.26548	0.0236449
ZGRF1	-2.4419	0.0236544
CYBRD1	-1.02939	0.0237068
NOX4	-1.85316	0.0242904
FBN1	-1.76588	0.0244976
MYOSLID	-1.52086	0.0246298
PDRG1	1.1278	0.024714
SIRT6	2.78278	0.024799
CEP83	-1.50524	0.0248021
COL4A2	-1.42882	0.0251243
TOLLIP	2.04217	0.0251581
ZNF404	2.51285	0.0251909
HLTF	-1.07987	0.0254971
TUT7	-1.26118	0.0254971
PDZD2	3.48613	0.0254971
HECW2	-1.70134	0.0256466
NALCN-AS1	3.93394	0.0256466
CENPE	-1.10706	0.0257727
RRS1	2.23606	0.0258282
HMMR	-1.02336	0.0259309
TBCB	2.45131	0.026129
EIF5A2	-1.31575	0.026129
TCTN1	-1.70474	0.026129
HOOK3	-1.47672	0.0261636
EFEMP2	-1.41128	0.0261742
TBC1D23	-1.03753	0.0263243
ADAM12	2.4402	0.0263243
CCDC137	1.61039	0.0263975
AIFM2	1.74953	0.0265885
CLDND1	-1.00564	0.0267785
NT5E	3.21324	0.0267785
ARL6IP1	-1.18574	0.0268715
CD109	-1.29928	0.0271069
CHST12	3.18174	0.0271339
ITGA1	-2.04255	0.0271339
ACTL8	-1.43683	0.0273489
NOC2L	2.07459	0.0276637
STARD13	-1.37005	0.0277735
DNAJC3-DT	-1.82291	0.0278253
FKBP7	-1.79809	0.0281503
STRIP2	1.36458	0.0281503
UTP18	2.00704	0.0281576
SLC25A45	1.91007	0.0284281
RPS19BP1	2.06608	0.0284281
TEX29	4.38704	0.0285204
MPRIP-AS1	2.71928	0.0289144
ATG2A	1.59141	0.0290767
UAP1	1.23222	0.0291365
SLC25A19	1.13375	0.0292288
PHF11	-4.49805	0.0295377
LDLRAP1	1.73816	0.0296269
PDGFRB	-2.38021	0.0296428
RB1	-1.30842	0.0296706
RINL	2.59005	0.0297436
WDR24	-1.11581	0.0297574
NTNG1	-1.27406	0.0298015
SPTBN5	4.47601	0.0298935
MTMR10	-2.22185	0.0298935
ZNF341	2.76641	0.0299328
MTMR14	2.29237	0.0299828
ZNF93	3.81671	0.0302023
COL6A3	-1.05987	0.0302235
KRT8P39	3.15369	0.0303508
RTL8C	1.7749	0.0303935
ARFIP1	-1.06478	0.0304343
NR4A1	2.38459	0.0305344
SPIRE1	-2.54951	0.0305344
TACC2	-1.23868	0.0305344
GALK2	-1.09633	0.0305344
KIAA0895	2.35006	0.0305344
FRMD8	2.15397	0.030566
CSPG4	1.78257	0.0306401
RNF43	3.2076	0.0307881
IL7R	1.32003	0.0308599
CYP4F3	4.39222	0.0310154
HIVEP2	-1.76272	0.0311005
PFN1	2.97355	0.0315344
MORC3	-1.20818	0.0315344
LINC01694	1.40791	0.0315669
BCL2L1	1.27247	0.0318089
SLC25A25	2.08387	0.0318866
ITGB1	-1.02872	0.0318887
PARL	1.27472	0.0318887
FBXL4	-1.0701	0.0320026
KLF17	-4.7903	0.0321466
IMP3	1.73161	0.0321466
HOXB4	2.50156	0.0321466
MYBL1	-2.87815	0.0321466
CFAP97	-1.07626	0.0322428
MPP1	1.03846	0.0322503
RTN1	2.23782	0.032327
GNG2	-2.64306	0.0327228
ARRDC1-AS1	2.42143	0.0328773
INPP5D	2.7151	0.032882
GDPGP1	1.67301	0.032882
CLUHP3	2.71673	0.0328823
ASRGL1	2.88465	0.0328823
INTS1	2.85729	0.0328823
ADARB2-AS1	4.26272	0.0328823
DALRD3	2.26091	0.0329109
ZNF595	1.18634	0.0329874
CGGBP1	-1.09599	0.0330709
LHX6	2.621	0.0330996
SPRY4	1.17413	0.0331668
LMNA	1.87006	0.0335687
BACH1	-1.40658	0.0340668
LIPA	-1.2701	0.034091
FGD6	-1.31535	0.034091
SEC23A	-1.20022	0.0342802
CA2	4.86049	0.0342802
ZNF318	-2.28524	0.0342802
TCEAL1	1.48438	0.0342802
CPS1	-1.51213	0.0348914
GCC2	-1.44511	0.0348914
MSL1	-1.98715	0.0348914
TGFBR2	-1.56783	0.034994
ARNTL	2.87523	0.0351258
FBXL3	-2.5862	0.035248
PCBP4	1.61369	0.0352811
SCCPDH	1.26198	0.0354675
HSPA13	-1.52546	0.0358347
SH3RF1	1.25608	0.035846
KLHL26	2.19403	0.035846
NDST1	-1.0015	0.0359964
DGKI	-1.23839	0.0362035
BST2	2.28014	0.0363508
LINC01578	-2.56299	0.0363508
GTF3A	2.06514	0.0364132
EBI3	1.82113	0.0364323
ZNF600	2.78875	0.0364323
DHRS11	2.24074	0.036637
TMEM53	1.40656	0.0366614
H2BC21	-1.79249	0.0366614
ATP6AP1L	-2.9801	0.0366614
ARL16	1.1042	0.0366614
CYP4F32P	3.68962	0.0366614
SYTL3	1.40569	0.0366684
KLHL5	-2.11211	0.0366989
NT5C3B	1.45393	0.036769
TRABD	2.44259	0.036769
LINC00239	2.74017	0.0368259
PFDN6	1.42637	0.0368648
CBFB	-1.52751	0.0371382
PCK2	-1.03161	0.0372397
SEMA5A	-1.61773	0.0372397
MPZL3	1.83686	0.0372397
COPS2	-1.0721	0.0372745
SYT14	-1.97729	0.0377734
OCLN	2.31376	0.0378483
MOAP1	1.65946	0.038165
ADAM15	1.57103	0.0386583
FHOD3	-2.02408	0.0387669
SLC35B2	1.86939	0.0390795
FAM172BP	-3.77373	0.0390795
RHBDF2	-1.05375	0.0391674
CDCA7	-1.47691	0.0393627
ROBO1	-1.22028	0.0393971
CSF1	-1.82137	0.039577
BTG2	1.59711	0.0396909
AGPAT2	2.96724	0.0398528
RAB27B	-1.20285	0.0399432
ABI3	3.17317	0.0400918
SQSTM1	2.62717	0.0401186
MYO7B	4.70294	0.0401186
ATAD3B	2.32382	0.0401667
NOC4L	2.31508	0.0403446
RBM26	-1.61772	0.0405905
JAG1	-1.48687	0.0405906
HIP1	1.78039	0.0407254
SDF2L1	2.82368	0.0407254
TRPM2	3.03761	0.0407419
NLRC5	-1.22209	0.0408294
LTBP2	-1.13878	0.0409135
CHI3L1	-2.43188	0.0412188
SDHAF4	-1.94509	0.0412193
TMSB4X	-1.85688	0.0412193
DCLRE1A	-1.32503	0.0412417
SLC7A8	2.43146	0.041269
IFNGR1	-1.059	0.0413266
ARHGEF2	1.5966	0.0416253
ID2	2.86914	0.0417824
HBP1	-1.1312	0.0418342
FASN	2.14214	0.042319
TFAP2C	-2.30796	0.0424145
KLHL13	3.29371	0.0431971
PCDHGA12	-4.49932	0.0431971
HYAL1	3.70417	0.0439173
SIX4	-2.07859	0.0440131
PLD1	-1.16588	0.0445264
PPP5C	2.09755	0.0445532
IFI6	1.68801	0.0445532
ARFGEF1	-1.28279	0.0446053
NET1	-1.06212	0.044686
TMED5	-1.42421	0.0450508
VANGL2	2.12818	0.0450508
SCAMP1	-1.30508	0.045286
SCYL1	1.48239	0.045286
SLC4A7	-1.51989	0.0453372
YDJC	4.49435	0.0453372
APCDD1L	2.10138	0.045725
TRIQK	-1.2288	0.0459998
RPARP-AS1	1.28924	0.0459998
ZEB2	-1.50937	0.0460257
KLHL24	-1.68083	0.0460934
SLC25A39	1.83805	0.0463709
RITA1	1.87165	0.0463709
PAN3	-1.20145	0.0464091
KIFC3	1.20429	0.0468573
SNX11	1.19769	0.0469092
GDI1	1.31497	0.0469092
ZNF786	2.78428	0.0470094
CCDC24	1.57449	0.0471541
FMNL2	-1.70329	0.0473426
RASSF3	1.52357	0.0475896
MAP1LC3B	1.91086	0.0475956
USPL1	-1.06501	0.0476498
HSPA12A	3.21507	0.0476681
KRCC1	-1.91183	0.0476681
TSEN54	2.87023	0.0476681
LINC00294	1.24081	0.0476681
PDS5A	-1.85501	0.0479858
ENTPD4	-1.34822	0.0479858
SLC25A40	-1.37836	0.0479862
ITFG1	-1.16962	0.0479862
LRP12	-1.21187	0.0479862
TMEM68	-1.3191	0.0480066
GALNT16	2.06397	0.0486692
C18orf54	-1.44528	0.0488632
JUP	1.36186	0.0488712
NHSL2	4.0673	0.0488712
DHX58	-1.83414	0.0489159
LINC00705	-4.14386	0.0489159
MCF2L	2.74836	0.049191
SLC39A8	-1.25444	0.049191
ARID1B	-1.27347	0.0496415
SUSD1	2.8028	0.0499879
