# Supplementary material for: FUS-DDIT3 Fusion Oncoprotein Expression Affects JAK-STAT Signaling in Myxoid Liposarcoma
Source: Front Oncol. 2022 Feb 3;12:816894. doi: 10.3389/fonc.2022.816894 (PMC8851354; doi:10.3389/fonc.2022.816894)
Supplement: Supplementary file 4 [file Table_3.xlsx]

## Sheet: Genes reg. by ruxolitinib
Supplementary Table 3. Genes significantly regulated by ruxolitinib treatment in HT1080 FUS-DDIT3-EGFP cells (adjusted p-value ≤ 0.05 and log2(Fold change) ≥ 1 or ≤ -1).
Gene name	log2(Fold Change)	Adjusted p-value
C1QBP	6.24514	5.4531e-78
SERP1	3.48395	7.35444e-28
PRELID1	6.15936	1.54671e-27
AKR7A2	5.20739	1.52569e-26
CYC1	5.13307	8.66451e-26
ATP5F1D	5.75236	3.13091e-25
INSIG1	3.47079	4.52926e-23
CCN1	3.20531	4.22796e-21
PSPC1	4.87736	1.9651e-20
DUSP1	4.43686	1.5123e-19
SPR	5.15833	1.92604e-19
NOL7	4.13439	4.88465e-19
IER2	4.79635	2.00037e-18
ITM2B	3.59845	8.77696e-18
NDUFAF8	5.57042	6.11141e-17
TYMS	4.18757	1.41246e-16
LMNB1	3.17147	2.78067e-16
PNMA1	3.2533	4.60374e-16
PTBP1	3.51225	2.10429e-15
HMGA1	2.585	2.11154e-15
KDELR2	2.72477	2.67776e-15
PREP	3.18733	2.72535e-15
STRADB	4.72438	8.16892e-15
FPGS	4.02463	8.16892e-15
RRAGA	3.28088	8.16892e-15
EIF4A3	3.68081	1.03863e-14
COTL1	3.38237	1.15184e-14
TSSC4	4.37071	1.28398e-14
ICMT	2.87394	4.20135e-14
SLBP	4.28307	7.8857e-14
SLC9A3R1	4.08071	9.33374e-14
TP53RK	3.88155	1.83199e-13
COQ2	4.18863	2.04128e-13
NIPSNAP2	3.09271	3.68582e-13
NSMCE4A	3.28705	4.17232e-13
BRAP	3.20742	5.67424e-13
FAM83D	3.09057	6.48964e-13
CEMIP	-2.53721	1.15119e-12
NIPA2	3.16935	1.33006e-12
NDRG1	-2.43048	1.71261e-12
RCN1	2.53456	2.8405e-12
AKIRIN2	3.27679	3.16112e-12
MRPS26	3.81725	7.51139e-12
HSF1	4.15402	1.17887e-11
PPIF	3.06554	1.51734e-11
KRT10	3.93938	1.66746e-11
DNAJB11	2.82272	3.28981e-11
QDPR	3.07659	3.6429e-11
COMMD7	2.93539	4.40733e-11
HDHD5	3.18863	4.85223e-11
CST3	3.18491	5.58774e-11
CCN2	3.7933	6.25349e-11
JUN	3.82301	1.13473e-10
ACAA1	4.81841	1.55886e-10
C4orf48	5.77198	1.72183e-10
ACSL3	2.27418	2.16796e-10
P3H1	2.91288	2.46298e-10
CRTAP	2.37744	2.68903e-10
MPLKIP	2.85907	6.8343e-10
KIRREL1	-2.56205	8.29783e-10
NSUN2	2.4786	8.36464e-10
TNFRSF21	2.24102	8.36464e-10
SERPINE2	2.65056	8.65919e-10
UBE2D2	2.67879	1.12174e-09
DAPK3	4.37854	1.14576e-09
CLEC11A	3.85064	1.19927e-09
RAB10	2.0963	1.37677e-09
PIN1	2.99243	1.37677e-09
FAM50A	2.91204	1.69744e-09
PPP2CA	2.64762	1.8581e-09
CRELD2	5.14883	2.45667e-09
NR2F6	5.14608	2.86512e-09
TMPO	2.30144	3.27636e-09
CMTM7	2.83064	3.47098e-09
SLC1A5	2.56724	5.39067e-09
TRAF4	3.51764	5.78859e-09
MT-CYB	2.22048	5.78859e-09
RCN2	3.35162	7.21912e-09
PREB	3.87201	7.21912e-09
PSMD2	2.61112	1.06797e-08
DAP	2.23136	1.21457e-08
EMC8	3.94794	1.5073e-08
RPUSD2	4.51902	1.60775e-08
RNF135	3.37543	1.72726e-08
ZBTB45	5.40553	2.15305e-08
MARCHF5	2.45125	2.16781e-08
RIN1	4.18212	2.22032e-08
WASF1	2.68815	2.24867e-08
AHNAK	-1.92679	2.26165e-08
MYOF	-1.68099	2.32993e-08
ITM2C	3.06343	2.6076e-08
GMDS	5.86934	3.07031e-08
DVL2	3.05993	3.26386e-08
ZNF672	3.94516	3.72266e-08
DNAAF2	2.92981	4.09007e-08
TSPAN3	1.85283	4.35249e-08
POLE4	2.55976	4.81587e-08
MYH9	-1.90948	6.3854e-08
CNOT3	4.44281	7.19948e-08
PCDHGC3	-2.11503	7.19948e-08
PAM	2.09063	7.29577e-08
BAG6	-1.84158	1.32659e-07
NUDT8	3.30193	1.34387e-07
PEG10	-2.01847	1.37198e-07
MCUB	2.98911	1.39063e-07
MT-CO2	2.15295	1.40007e-07
H4C3	1.84878	1.58089e-07
SLC35G1	2.48738	1.83876e-07
TRIP13	2.01283	2.04308e-07
FAM174C	2.15893	2.46353e-07
RCE1	3.56419	2.75197e-07
NEK6	2.43336	2.78206e-07
PTPN14	-1.71105	3.14038e-07
RAB2A	2.43427	3.15322e-07
PPP4C	2.98294	3.15322e-07
TOR3A	2.99564	3.33719e-07
DNAJC1	4.80141	3.60759e-07
PPP5C	2.73037	3.8217e-07
CLPTM1	3.22942	3.8217e-07
PAEP	-1.89523	4.01128e-07
TRADD	3.8885	4.43275e-07
NFE2L1	-1.82473	5.05781e-07
EIF5A	1.77102	6.27848e-07
C15orf61	3.75133	6.93462e-07
MCU	2.93612	7.8788e-07
PGF	2.76392	8.07906e-07
MAFF	5.50461	9.05524e-07
MYOM3	-3.19623	9.68906e-07
SPPL2A	2.47449	9.88776e-07
SRSF2	2.05213	1.01359e-06
P3H4	2.22108	1.03515e-06
ETS2	2.18469	1.0916e-06
FHL1	2.22629	1.11027e-06
PDK3	4.01214	1.46096e-06
YWHAG	-1.69657	1.46313e-06
CRIP2	2.85724	1.46313e-06
USP21	3.01893	1.62858e-06
HS1BP3	-1.81434	1.67284e-06
ME1	2.20355	1.7332e-06
MCM2	2.501	1.75528e-06
HIPK2	-2.09702	1.83956e-06
CALR	-1.49453	1.83956e-06
SESN1	2.62322	1.87785e-06
AKIRIN1	2.43561	1.91452e-06
SDC1	1.7751	1.96047e-06
ARAP1	-1.90607	1.96047e-06
CCDC50	2.3243	2.0116e-06
SCCPDH	1.84743	2.04319e-06
PPM1D	2.64906	2.04319e-06
NMT1	-1.6501	2.1032e-06
ZNF511	2.97233	2.31277e-06
COL6A3	-1.68206	2.36943e-06
ACTR5	3.42821	2.58935e-06
FN1	-2.08193	2.59224e-06
PNPLA6	-1.96273	2.66864e-06
WDR5	2.34597	2.81923e-06
KCNAB2	-1.88313	2.85334e-06
MSI2	-1.89195	2.85334e-06
LATS2	-2.53055	3.12984e-06
USP40	-1.70522	3.82878e-06
SDHAF1	6.80828	4.012e-06
FOSL1	2.40711	4.11859e-06
CHST15	-2.5045	4.1612e-06
RPUSD1	3.70427	4.22091e-06
LASP1	-1.57311	4.62265e-06
DPH1	3.64005	4.78606e-06
UBE2J2	2.51124	4.80245e-06
COL4A5	-2.02608	5.42216e-06
TMEM147	2.07755	6.80247e-06
CUL4A	1.81267	6.82148e-06
H2AZ1	1.46795	7.15268e-06
C12orf75	1.75784	7.1755e-06
TRAM1	2.06495	8.17756e-06
SNX3	2.00762	8.46842e-06
CLUH	3.13019	8.46842e-06
LOXL3	-1.77149	8.54353e-06
NDFIP1	1.99656	8.54353e-06
MT-ND5	1.59573	8.54353e-06
NUDT14	2.94374	8.60812e-06
NRP1	-1.45119	9.25024e-06
SPRY4	-1.83968	9.25024e-06
BCL2L12	2.80285	9.35783e-06
NPC1	-1.90194	1.11552e-05
TMEM165	2.32204	1.14905e-05
TBL1X	-1.59436	1.16403e-05
KIFBP	2.41071	1.19179e-05
IL2RB	-2.30335	1.26602e-05
SRD5A3	2.82376	1.26602e-05
FADD	3.68029	1.27292e-05
TXNIP	-2.66525	1.29141e-05
MPZL1	1.90747	1.33473e-05
WNK1	-1.63211	1.33671e-05
TRIM14	2.28769	1.37344e-05
GADD45B	2.64759	1.38143e-05
TP53I13	5.9041	1.38143e-05
LAMB2	-2.20026	1.47914e-05
URB1	-1.74566	1.59312e-05
LRRFIP2	1.94653	1.61276e-05
HMG20B	2.85437	1.62546e-05
TIAM1	-1.6924	1.75981e-05
ZKSCAN1	-1.58604	1.82443e-05
MT-ND4	1.64882	1.86815e-05
DOHH	6.86157	2.01332e-05
SEPTIN9	-1.54306	2.05281e-05
EEF2	-1.66296	2.11065e-05
AMBRA1	-1.79615	2.12662e-05
EI24	1.54166	2.12662e-05
LRRC15	-3.53918	2.12662e-05
LAMB3	-1.38496	2.12662e-05
CCDC47	1.54885	2.14585e-05
NUDT3	-1.57358	2.16304e-05
FAM120AOS	1.87178	2.23049e-05
MFSD3	3.17334	2.39506e-05
RPL23	-1.29351	2.41027e-05
NLN	1.87687	2.42685e-05
PRNP	1.89298	2.42685e-05
MYO18A	-2.28551	2.42685e-05
TRMT1L	2.32246	2.76887e-05
PITHD1	2.30937	2.79421e-05
TUBGCP6	-2.53993	2.8057e-05
ACTN1	1.85227	2.92053e-05
TUBGCP3	2.18725	3.29897e-05
SERPINE1	-1.61962	3.42196e-05
SLC25A22	2.41409	3.43028e-05
CLASP1	-1.7877	3.44963e-05
CHAMP1	2.35328	3.73757e-05
C1orf198	2.55391	3.78754e-05
EEF1A1	-1.53369	3.91568e-05
FKBP4	1.73177	4.05958e-05
LTBP4	3.74407	4.14782e-05
VPS51	3.15023	4.24921e-05
SPTAN1	-1.66871	4.31738e-05
NOP14-AS1	2.43649	4.36724e-05
TIMM21	1.34528	4.4596e-05
FADS2	2.43048	4.4958e-05
CHTF18	2.95505	4.52207e-05
RNF126	6.12158	4.62652e-05
MAP2K3	1.75361	4.68446e-05
POGZ	-1.51011	4.68446e-05
CENPH	2.22524	4.68446e-05
MT-ND4L	1.93522	4.74034e-05
BAZ2A	-1.51901	4.9305e-05
LAMB1	-1.56676	5.45505e-05
NOA1	2.10859	5.69906e-05
WDR34	2.52045	5.69906e-05
RFK	2.0876	5.9063e-05
HINT2	2.59358	5.9063e-05
EZH2	1.8557	6.18533e-05
TMC6	-2.09266	6.23524e-05
FLNB	-1.5744	6.69656e-05
TFG	1.47346	6.84112e-05
ADI1	2.3299	6.88387e-05
CD47	2.06832	6.88387e-05
CDH13	-1.38325	6.92023e-05
ELAVL1	2.00224	7.34307e-05
FBXO32	-2.88787	7.34307e-05
IL1B	-2.51169	7.41797e-05
SURF6	2.24406	7.41797e-05
NAGPA	3.7954	7.49789e-05
TACO1	2.45005	7.49789e-05
LYPD1	2.20657	7.84636e-05
CHD8	-1.49877	8.23141e-05
TRIB3	1.87859	8.2357e-05
CD44	-1.37523	8.35323e-05
ZNF771	3.6061	8.35323e-05
MT-ATP6	1.81682	8.35323e-05
EIF3FP1	-3.50751	8.35323e-05
IGF1R	-1.56398	8.69951e-05
PLEKHM1	-1.77734	8.93855e-05
SNRPC	1.16269	9.02366e-05
CUL7	-1.76652	9.0747e-05
TPD52	2.26735	0.00010098
TIMM23	1.18261	0.000101483
KDSR	1.52927	0.000102862
FSTL3	2.51698	0.000103345
PPM1G	1.73399	0.000103925
TBCB	2.3518	0.000106481
MCAM	-1.59966	0.000110495
LYSMD2	3.77639	0.000111492
LPCAT4	-1.46801	0.000111492
PSMD10	1.27217	0.000115051
PPP1R26	2.74657	0.000116123
MAPKAPK3	2.04519	0.000118377
GGNBP2	1.4706	0.000118377
RP9	2.58505	0.000121868
NOL4L	-1.20783	0.00012343
TNFRSF25	-2.61901	0.00012343
NFKBIA	2.16073	0.000131867
DYNLT1	1.15752	0.000132134
SRSF11	1.30324	0.000139447
GSN	-1.40026	0.000142108
SLC9A7	-1.7511	0.000148464
MCUR1	1.91958	0.000151888
SRP68	1.77569	0.000151888
GAA	-1.7778	0.000151888
PLXNB2	-1.50393	0.000161938
LPP	-1.59031	0.000165756
SPATA2L	3.62749	0.000166224
AGGF1	1.7944	0.000168417
MAPKBP1	-2.28044	0.00017278
CDC42EP1	2.58732	0.000173581
DEDD2	2.29884	0.000175948
NCKAP5	-2.08124	0.000179687
E4F1	2.66386	0.000186727
MED14	-1.68955	0.000187182
CSNK1G2	3.16529	0.000189297
HSPB11	1.62166	0.000198269
MTCH1	1.72622	0.000203604
LIPG	-1.52079	0.000204229
LURAP1L	2.45239	0.000208689
PTPN23	-1.86904	0.000211865
ITGAX	-2.45088	0.000215706
C1RL-AS1	-3.55982	0.00021829
LINC01694	-1.48092	0.00021829
ACVR2B	-1.93295	0.000238158
PIDD1	-1.63135	0.000247364
PVR	1.6426	0.000252966
ITGB1BP1	1.24349	0.000263309
SLIRP	1.15122	0.000266096
MED17	1.67198	0.000270125
BAG2	1.66761	0.000270546
TMEM132B	-1.55063	0.000270546
PARP14	-1.5186	0.000270546
RRP9	2.03992	0.000279925
AP1B1	-1.4451	0.000283461
NLRP1	-1.97547	0.000286552
RHBDF2	-1.85977	0.000286552
MACF1	-1.39657	0.000290036
HECTD3	2.83586	0.000296331
THEM6	4.43429	0.000301014
RER1	1.58425	0.000301014
RBM17	1.63147	0.000306074
TMEM158	1.78509	0.000313216
PIM1	3.56403	0.000315241
PRRC2C	-1.13105	0.000326027
PGGHG	-2.21723	0.000326762
NME4	1.96643	0.000326883
HLA-A	-1.46842	0.000339166
ARPC5L	2.00958	0.000339205
MTPN	-1.18855	0.000353444
SKIV2L	-1.41256	0.000353444
ESPL1	-1.71648	0.000355369
ST3GAL1	-1.4075	0.000369872
IFNGR2	1.84834	0.000369872
REEP4	2.29261	0.000369872
UROS	1.91467	0.000369872
HMGA2-AS1	-1.65164	0.000369872
OSBPL6	1.78467	0.000370177
MICAL1	-1.72559	0.000370564
ACAP1	-1.94901	0.000371598
ZDHHC24	2.45336	0.000371598
SNRNP25	1.94228	0.000373114
STK11IP	-1.72819	0.000382973
EXOSC8	1.30171	0.000403602
MYO18B	-2.42704	0.000407901
RAB11B	2.57844	0.000416453
MT-TE	4.1367	0.000428617
ILKAP	1.86054	0.000447961
THOP1	2.05449	0.000459111
AFG3L2	1.72051	0.000462368
H3-3B	1.1205	0.000463199
KMT2D	-2.20935	0.000464229
MAP4	-1.13225	0.000469427
SCAF4	2.1303	0.000470481
FAM214B	-1.79454	0.000478508
CACYBP	1.27375	0.000478508
SIN3A	-1.19788	0.000495608
ZC3H11A	-1.38279	0.000499726
ZNF646	-2.11393	0.000516855
NDUFA6	1.15533	0.000529456
GCN1	-1.55825	0.000542723
SIAE	-2.27601	0.000543579
ZPR1	1.68347	0.000578702
GMPPB	2.36332	0.000578702
ANXA1	1.07325	0.000582358
CNTROB	-1.75417	0.000623225
OAZ1	1.10158	0.000635257
HPCAL1	1.85029	0.000635257
FAM53C	-1.5135	0.000639291
CACNA2D4	-1.23014	0.000639291
ATF4	-1.29321	0.000648514
CEBPG	1.80852	0.00066396
PDCD6	1.07189	0.000669574
NDUFB2	1.34118	0.000674189
IQGAP1	-1.13742	0.000693959
CCDC106	2.68173	0.000693959
PEA15	1.31533	0.000718549
GTF2IP13	-2.93429	0.000747713
CLTC	-1.29467	0.000766995
DCTN1	-1.30249	0.000776865
VCL	-1.1579	0.000792614
PIGH	1.46261	0.000827646
OSTM1	1.67152	0.000845928
PSMD3	2.08305	0.000847801
TNFSF15	-1.76756	0.000849078
ANAPC11	1.30837	0.000857266
POFUT2	2.56677	0.00086867
IGF2BP2-AS1	-2.8366	0.000886665
CROCC	5.3699	0.000916645
PRPF19	-1.47686	0.000916645
CAPZB	1.39174	0.000929215
SELENOT	1.09083	0.000969211
HMGN1	1.8072	0.00097774
FAM49B	1.33986	0.00098779
AKAP13	-1.17445	0.000997132
SLC39A3	1.91351	0.0010832
SDF2L1	2.19468	0.00110144
ATG3	1.2603	0.00110144
CCNB1	1.16132	0.00111505
TRIM4	2.35368	0.00111505
MTA1	5.28485	0.00111505
SBSN	-2.42365	0.00111505
NPDC1	4.26465	0.00111509
REPS2	-2.71397	0.00111509
C6orf120	1.78026	0.00115044
STAT2	-1.25697	0.00115345
DHRS11	-2.18182	0.00115601
PLA2G12A	1.78065	0.00115771
MAF1	2.19909	0.00115797
TAPBP	-1.10755	0.00115893
LRRC8C	1.89565	0.00116312
CAMTA1	1.46582	0.00116312
TRIP6	1.91424	0.00116638
TRIM25	-1.10907	0.00117267
ARL4C	-1.20086	0.0011804
SENP2	-1.11627	0.00118266
EEFSEC	2.2263	0.00119172
YTHDF1	-1.69771	0.00119172
ALDH16A1	2.41358	0.00119172
TMEM9B	1.53475	0.00119172
DST	-1.40533	0.0011942
DDX54	1.92828	0.00121517
KCNMA1	1.35453	0.00121517
PFKFB4	-1.52874	0.0012257
PITX1	5.6446	0.0012282
SMAP1	1.7035	0.0012282
ADGRG1	-2.38954	0.0012282
TRAPPC9	-1.89521	0.00123572
PLPP6	2.27681	0.00124163
MAP1S	2.14448	0.00126518
RNF149	1.66223	0.00127923
SRI	1.10505	0.00128332
RPS12	-1.13898	0.0012852
ABCC1	-1.80309	0.00131945
CHIC2	2.11997	0.00135032
FXN	1.86646	0.00135564
ZDHHC3	2.04752	0.00136256
WDR18	2.05824	0.00136298
ZDHHC16	2.18411	0.00139112
FAM86GP	-2.10911	0.00139449
OGDH	-1.18544	0.00140908
CHMP7	1.54835	0.00140908
CAPN1	-1.19955	0.00141984
MRPS14	1.24001	0.00142083
VPS41	-1.21877	0.00142384
SF3A2	2.61978	0.00143307
GGT1	-1.65624	0.00145259
CACNG8	-2.60674	0.00145647
RPS6KB2	1.54707	0.00145647
DOCK1	-1.41701	0.00147604
ARHGDIB	1.14146	0.00148949
PLEKHO2	-2.00246	0.00150933
GCFC2	1.71037	0.00151203
LPCAT1	5.20502	0.00152988
DLG5	-1.69778	0.00153345
THADA	-1.26635	0.00153873
HEXB	1.89262	0.0015405
MTX2	1.08205	0.0015405
ERH	1.50787	0.00154636
NBR1	-1.23671	0.00154657
PSMG4	1.36003	0.00156104
TRIM27	1.56086	0.00156575
ST3GAL4	2.12086	0.00156664
DTNB	2.15045	0.00157761
SSBP3	-1.18873	0.00157761
HDAC3	1.58095	0.00157761
SSH1	-1.72809	0.00162177
FANCL	1.67586	0.00162177
ERRFI1	1.6401	0.00162177
TEP1	-1.88742	0.00162177
PPP1R15B	-1.34736	0.00162177
FYCO1	-1.58423	0.00162177
CNN3	1.23009	0.00162712
HYOU1	-1.30857	0.00162712
B3GNT2	2.8992	0.00162712
HEG1	-1.32466	0.00162712
DGCR2	-1.29745	0.00164834
PDPR	-1.47609	0.00166087
POLRMT	2.15451	0.00166267
SNHG29	-1.09427	0.00169048
SLC44A1	-1.34901	0.00169919
RMC1	1.57153	0.00169919
AK3	1.48363	0.00169919
KRT8P14	-1.44572	0.00169919
LAMC2	-1.12487	0.0017221
ITPK1	1.94899	0.00172921
EML2	-1.34398	0.00179006
LINC00173	-2.95374	0.0018181
ABHD3	2.67119	0.00183026
NUCB1	-1.14883	0.00183181
TSSC2	-1.43787	0.00183181
HEATR1	-1.16387	0.00183297
ADIPOR1	1.6234	0.00183297
LINC01029	-1.12545	0.00183297
TRIAP1	1.10337	0.00185332
ZBTB44	-1.53471	0.00186991
PKP3	5.23502	0.00189855
HACD1	2.88578	0.00192043
RHOBTB2	-1.8029	0.00196319
PC	-1.29988	0.00196325
SET	1.01293	0.00198349
GPRC5B	5.07523	0.00198454
DUSP12	1.10067	0.00199431
CDH11	-1.54181	0.00199431
CEP78	1.53077	0.00200846
OPTN	-1.24219	0.00207108
ACADS	3.0482	0.0021527
LTBP2	-1.44252	0.00215573
ADAR	-1.05936	0.00215573
AGPS	-1.56307	0.00216023
NOS3	2.20279	0.00216023
CREG1	2.3482	0.0022075
TANC1	-1.46226	0.00223957
CORO1B	1.88052	0.00224929
HOXC9	2.60135	0.00234021
BOLA3	1.14776	0.00237562
TBC1D22A	1.86928	0.00244025
NEAT1	-3.34483	0.00244795
EXOC7	-1.22834	0.00245114
SAPCD2	2.70561	0.0024926
AUH	3.30992	0.00251902
UQCC3	1.64327	0.00252155
PHLDB1	-1.80579	0.00252301
TYK2	-1.26453	0.00253873
SOCS2	2.45436	0.00254452
HNRNPLL	1.83109	0.00254452
ZYX	1.6872	0.00254452
COMTD1	2.98804	0.00254452
SMDT1	1.4092	0.00256035
ZNF283	-2.17484	0.00257036
HBE1	-1.1496	0.00259091
LRP5	-1.68715	0.00261751
SGMS1	1.6038	0.00263442
C19orf54	-1.30621	0.00263982
CMAS	1.70078	0.00266896
ALDH1L1	-1.21752	0.00270956
MAN2B2	-1.3585	0.00271134
TMEM14A	1.22775	0.00276128
NFIC	-1.15557	0.00276128
ADGRE2	-2.27185	0.00277578
TMEM243	1.7198	0.00277578
MRPL13	1.29286	0.00278259
TIMM8B	1.07623	0.00280108
B3GALNT2	1.94125	0.00280108
PABPN1	-1.72408	0.00281407
PHYHIP	-2.99519	0.00281691
PABPC1L	-1.56861	0.00283137
NFE2L2	1.18199	0.00283137
RHEB	1.21421	0.00287291
ISCA2	1.45587	0.00287291
MTA2	1.39189	0.00288525
RPS6KA4	2.32005	0.00298652
PPP6R2	1.8587	0.00299176
PLXNA1	-1.23975	0.00299176
ODC1	1.15814	0.00299176
SHISA4	2.00316	0.00299176
TGM2	-1.18972	0.00299176
PRKAR2A-AS1	-2.25222	0.00299176
USP20	-1.5247	0.00299766
SEC16A	-1.45061	0.00301514
REX1BD	1.93137	0.00301783
KDELR1	-1.11326	0.00301783
TNS2	-1.77632	0.00301783
LOXL2	-1.06843	0.00301783
CAPRIN1	1.24831	0.00301783
C1RL	-1.69948	0.00301783
ARMC5	2.94749	0.00301783
LYPD5	-1.93855	0.00301783
TKT	-1.14126	0.00301783
UBE2E3	1.19485	0.00301783
GIGYF2	-1.06152	0.00302739
NT5C	1.9557	0.00303072
APP	1.49915	0.00307184
PRPF8	-1.24802	0.00310243
TXNL4A	1.48753	0.00311335
CENPW	1.11763	0.00318163
RBM42	4.07257	0.00318551
GTF3A	1.75194	0.00321536
SERTAD4-AS1	3.2409	0.00323277
C16orf74	1.85561	0.00324938
DOP1B	-1.77002	0.00330916
PAPPA	-1.25985	0.00330947
FNDC3A	-1.68009	0.0033322
ABHD2	-1.1793	0.00347943
RNF123	-1.36737	0.00353646
TLCD1	1.87701	0.0035443
NDUFA12	1.16008	0.0035443
ANXA3	1.07372	0.00359783
POLDIP2	1.59033	0.00365578
AGRN	-1.69029	0.00365578
AP1S2	1.66068	0.00367576
EMG1	1.22231	0.00367639
PGPEP1	-1.37078	0.00367639
MANF	1.43352	0.00367639
TBL2	1.66334	0.0037048
NBEA	-2.53035	0.00371212
MYBBP1A	-1.15343	0.00373372
CCNE2	2.21638	0.00373372
MFSD5	1.85373	0.00382947
DDX39B	-1.64834	0.00383255
C17orf58	1.63046	0.00384209
TANC2	-1.8061	0.00384835
UQCRFS1	1.62369	0.00387754
CEP250	-1.23951	0.00388547
PFKP	-1.09213	0.00389077
PCMT1	1.1133	0.00389077
MSRA	2.09105	0.00392593
C22orf39	1.31676	0.00392593
PAPLN	-2.55512	0.00393561
RRP1	3.53065	0.00398276
PPARD	-1.37642	0.00401217
FAXDC2	-2.9092	0.00401217
EMB	1.7248	0.00404791
MBOAT2	1.56418	0.00413298
APOL1	-1.98126	0.00416519
SUPT6H	-1.13473	0.00416519
KDELR3	1.22297	0.00419134
DHX38	-1.2697	0.00427526
CDK17	1.88882	0.00430229
ITSN2	1.42411	0.00430229
SUPT4H1	1.00465	0.00430229
TMEM198B	-1.9121	0.00430521
ANK2	-2.18491	0.0043138
CAPN5	1.6705	0.00432303
QPCTL	-1.4483	0.00436352
PARL	1.22533	0.00439105
SEMA7A	1.74367	0.00447492
LYSMD1	1.48706	0.00447492
LRR1	1.37035	0.00447492
ID3	1.17426	0.00451812
OSCAR	1.71116	0.00451812
RNF213	-1.37487	0.00455109
POPDC3	1.42052	0.00456569
FASTK	1.63912	0.00456569
NDUFAF6	1.52544	0.00457037
CNRIP1	1.31036	0.00457113
TXLNA	-1.22058	0.00460973
ASB6	1.71309	0.0046295
SNRPG	1.27428	0.00464086
DGKZ	2.13885	0.00464086
TCF20	-1.86214	0.00467908
CLINT1	1.09979	0.00470055
XKR8	2.32483	0.00470055
TEX19	-2.18824	0.0047312
GORASP1	1.49971	0.00473203
SIGMAR1	1.70699	0.00473203
SREBF2	1.5665	0.00473203
UNG	1.32364	0.00474898
TMEM183A	1.59422	0.004775
UBE2E2	1.3722	0.00479083
TBC1D17	2.00311	0.00483675
FBL	1.46803	0.00483675
NDUFA1	1.11649	0.00483675
ABTB1	-1.28403	0.00489164
FAM81A	2.65758	0.00489164
SNAP29	1.7918	0.00490227
SASH1	-1.39763	0.00492637
CEP170	-1.16079	0.00496307
ITGA10	-1.53513	0.00496485
CC2D1B	-1.35338	0.00500114
NUTM2B-AS1	1.95625	0.00500114
IER3	-1.35766	0.00509496
STARD13	-1.83556	0.00515365
UBR4	-1.20783	0.0053076
FKBP11	-2.28096	0.0053076
B4GALNT1	1.83622	0.00534069
MIEN1	1.19024	0.00534069
DGKD	-1.47776	0.00536975
MPHOSPH6	1.29326	0.00536975
CREB3L2	-1.17157	0.00536975
CYTH4	-2.08132	0.00537107
RALY	3.25006	0.00538333
STAC	1.75526	0.00539557
ISOC1	1.26687	0.00546219
ZBTB11	-1.41433	0.00548259
ATP23	1.97161	0.00548707
SF3A3P2	-2.33959	0.00553017
GLRX2	1.37497	0.0055512
DNASE1L1	-1.4176	0.00555766
PSD3	-1.39442	0.00561698
MAN2C1	-1.24953	0.00562632
GOLGB1	-1.07971	0.00567296
TRAF1	-1.99631	0.0057011
MOV10	-1.09529	0.00570932
SATB1	-1.28845	0.00570932
MAD2L1	1.0759	0.00574443
LHX4	-3.07141	0.00575201
LINC02832	-2.37324	0.00575201
CAV2	1.05144	0.00575856
SPRYD4	1.18342	0.00575856
MCRIP2	2.13836	0.00582076
SMPD2	2.15736	0.00589274
ALG2	1.79241	0.00592901
GUSB	1.51788	0.0059402
EEF1A1P5	-1.46652	0.00598361
LRRC8A	-1.16787	0.00601537
MIA3	-1.17792	0.00603927
CKS2	1.20744	0.00604002
UBE2D3	1.0419	0.00604171
MYADM	-1.17709	0.00607222
PTS	1.31324	0.00610214
FASN	1.86055	0.00610214
UAP1	1.0342	0.00611116
POMP	1.03046	0.00614076
CALM2	1.3138	0.00616021
CIAO2A	1.06271	0.00620963
SELENOS	1.16077	0.00621841
DNAJC14	-1.15321	0.00624746
LRP1	-1.72764	0.00626645
RPL12	-1.00344	0.00629782
BCL11A	1.34686	0.00638578
MT-CO3	1.2615	0.00651054
GAMT	1.88969	0.00659548
MTATP6P1	1.46181	0.00669729
HDAC2	1.30159	0.00670268
TCF3	-1.34074	0.00670778
RETREG3	-1.12878	0.00670778
OPHN1	-1.83501	0.00678823
AKT2	-1.23944	0.00680178
MYLK	-1.14604	0.00682362
MAT1A	-2.84539	0.00688589
IRGQ	-1.40683	0.00702867
PIGW	1.52023	0.00706288
SMCO4	1.42934	0.00709498
SMCR8	-1.5563	0.00709498
PAN2	-1.45627	0.0071179
NCOR1	1.11384	0.00712549
EED	1.22409	0.00716643
PYGB	-1.17396	0.0071868
JTB	1.64103	0.0071868
CIITA	-1.58264	0.00718865
GHDC	-1.9647	0.00722688
ACCS	-1.58092	0.00723037
TRIO	-1.23336	0.00725651
UNC45A	-1.05448	0.00729723
DRP2	-1.88568	0.0073261
ERBIN	-1.67844	0.00736363
ARAP3	-1.71099	0.00736363
MDC1	-1.22517	0.00748941
MBD1	1.23696	0.00748941
MERTK	-2.07511	0.00748941
SKP1	1.04378	0.00752896
SCARB1	1.62371	0.00760674
NEDD8	1.0877	0.00762596
POLR3K	1.10391	0.00763737
CENPN	1.15151	0.00763737
CCDC117	1.48218	0.0076655
ATP2B4	-1.40832	0.00766727
ZNF174	2.33061	0.00766727
APBA3	2.08969	0.00774277
B3GAT3	-1.04258	0.0077614
ETNK2	2.83508	0.00780787
HTATSF1	1.25717	0.00783969
CLEC16A	-1.29009	0.00784557
GM2A	-1.26368	0.00793699
LIF	-1.41043	0.00800007
MYCBP2	-1.18665	0.00800946
EBPL	1.71432	0.00810329
CLDN4	-1.78788	0.00833838
COMMD1	1.06154	0.00836189
CSF1R	-1.78904	0.00836639
MT-TT	4.18922	0.00837258
MDN1	-1.24793	0.00837513
EIF2S1	1.01235	0.00838636
DCUN1D5	1.39206	0.00842185
CCDC34	1.20319	0.00843414
LDLR	-1.03564	0.00845808
PLEKHF1	2.61076	0.00867166
ALG5	1.0431	0.00869623
BCL2A1	1.40595	0.00869623
JUP	-1.64805	0.00869623
GTF3C6	1.07748	0.00883769
CHST3	-1.56393	0.00884006
KRT15	-1.20857	0.00905152
EHD2	-1.31487	0.00907966
UCHL3	2.02663	0.00909347
CPT2	2.97655	0.00910524
ITGA3	-1.09067	0.00926077
RAD51C	1.10644	0.00928326
BOD1L1	-1.12575	0.00929283
ADGRE5	-1.15706	0.00929283
TWSG1	1.22456	0.00929283
MRPL50	1.03285	0.00930878
RNASEH2B	1.27738	0.00938732
TMEM131	-1.86485	0.00942398
TMEM138	1.04472	0.00942398
CRKL	-1.01063	0.00952835
UBE2G1	1.08538	0.00959264
LRATD1	2.34167	0.00960584
UGGT1	-1.0226	0.00961581
MARCHF4	1.88035	0.00970718
NDE1	-1.27879	0.00974809
PRDM15	-1.79823	0.00974809
SPRYD7	1.11204	0.00980805
FAM13B	-1.48205	0.00992999
ITPR3	-1.33263	0.0099495
PFKM	-1.02018	0.00997035
TWF1	-1.34642	0.00997249
NIBAN1	-1.00601	0.0100237
IRS1	-2.3025	0.0100237
AGBL5	1.91458	0.0100319
RNF10	1.48895	0.0100325
KIF18B	-1.23132	0.0100326
H6PD	-1.45101	0.0101846
RAC3	3.55851	0.010253
HLA-DOA	-1.72617	0.010253
KIAA0100	-1.2917	0.010275
ASXL2	-1.18632	0.010309
NDUFC2	1.71348	0.010309
BIRC6	-1.10788	0.0103967
POMGNT2	1.94871	0.0104436
MADD	-1.26282	0.0104469
VPS29	1.16906	0.0104639
RCHY1	1.3703	0.0104639
PROSER3	-1.97244	0.0104639
GADD45GIP1	1.63329	0.0104639
CNTNAP1	-1.81344	0.0106527
POLR2K	1.19194	0.0107188
PPP1R18	-1.07691	0.0107287
CHAC2	1.15279	0.0107893
FRYL	-1.38295	0.0108831
HOXA9	1.65042	0.0109145
TUBA3E	-1.43425	0.0109729
RIPK4	-2.155	0.0110151
HLA-C	-1.13157	0.0110395
TMEM159	-1.26092	0.0110451
KLHDC8B	-1.71725	0.0110729
PCOLCE	-1.66677	0.0110978
CCND1	1.46691	0.0111404
KLHDC2	1.82856	0.0111548
LSM3	1.12636	0.0111548
HNRNPA0	1.19277	0.0111548
HSD17B8	2.4532	0.0111801
C1orf35	1.75306	0.0113679
ABHD4	-1.19126	0.0113755
SETX	-1.17382	0.0114724
NR1D1	-1.43546	0.0115375
TECPR1	-1.38162	0.011619
TNC	-1.28573	0.0116393
BTN3A1	-1.57669	0.011649
LARP1	-1.07324	0.0116553
PRPSAP1	1.36361	0.0117069
ATP5MG	1.04787	0.0117218
TRIM16L	-1.25568	0.0117855
MYH2	-3.13107	0.0118279
KDM4A	-1.06717	0.0118341
NID1	-1.19664	0.0118341
RAP1B	1.43033	0.0118341
LINC00513	-1.63858	0.0118341
PCM1	-1.03255	0.0118732
SMAD3	-1.19063	0.0118732
PHLDA2	4.40298	0.0118732
SPATC1L	1.9791	0.0120893
RABEP1	1.08695	0.0122088
CCDC58	1.28692	0.0122459
POP5	1.03534	0.0122459
PHACTR1	-1.1624	0.0122792
ZWINT	1.09723	0.0124357
ATP5ME	1.33689	0.0124357
ASF1A	1.26298	0.0126112
GUK1	1.42969	0.0126239
FAM72A	2.80589	0.0126944
SFT2D2	-1.16218	0.0126944
PEX13	1.20808	0.0127053
SLC12A8	-1.69912	0.0128682
COQ3	1.0637	0.0128739
GASAL1	1.76568	0.0128981
OTUB2	-1.40832	0.0129091
TMEM259	3.47607	0.0129091
PREX1	-1.22217	0.013036
MT-ND6	1.34757	0.013036
MRPS9	1.08044	0.0130783
OCEL1	2.31865	0.0131941
ATXN7L3	-1.73194	0.0132154
JAK1	1.37772	0.0132154
H2AX	1.91272	0.0132768
CDKN3	1.10229	0.0133486
EXOSC9	1.05978	0.0133637
KLHL3	-2.17598	0.0133713
ITGA2	-1.04391	0.0134157
PLOD1	-1.08918	0.0135464
LRFN4	4.53715	0.0136674
SORBS3	1.80087	0.0137369
HSPG2	-2.48875	0.0137369
VANGL1	1.17713	0.0138754
SAMD4A	-1.38589	0.0143381
LAMA4	-1.77004	0.0143511
RPTOR	-1.34481	0.0144482
CROCCP2	1.87584	0.0145488
GMCL1	1.3656	0.0146227
IRAK2	-1.8088	0.0146727
CENPK	1.2505	0.0147249
CREBZF	1.92913	0.0147249
DNHD1	-1.44847	0.0147249
MMP2	-1.16563	0.0147694
CD109	-1.20778	0.0147694
ABCC3	-1.96734	0.0147929
PDCD5	1.01121	0.0148397
NFKBIL1	2.7006	0.0148397
STEAP3	-1.0068	0.0148888
ATG9A	-1.02161	0.0148888
MYH13	-1.42185	0.0149134
LSM6	1.1908	0.0149446
KRTAP2-3	2.94548	0.015037
UBA5	1.56261	0.0150602
C3orf14	1.25476	0.0150772
CTNNB1	1.25835	0.0151136
CCDC136	-1.67924	0.0153412
ZNF580	4.43782	0.0153412
ATP5MF	1.32705	0.0153412
ABHD13	1.36221	0.0155171
EBI3	-1.70457	0.0155343
VAPA	1.12225	0.015539
MTRF1L	1.29885	0.015625
HDHD2	-1.20263	0.0156377
CCDC6	-1.16412	0.0157175
AMOTL2	1.22627	0.0157175
POLL	-1.19997	0.0159302
SHISAL2B	3.28027	0.0159875
TMEM237	1.10765	0.0160873
PKP4	-1.3849	0.0162369
ABR	-1.17971	0.0162704
RELT	2.48766	0.0163271
DCUN1D3	-1.41723	0.0163271
ANKZF1	-1.07631	0.0163578
AHNAK2	-1.0189	0.0163578
SH3GLB1	1.03262	0.0167223
CDCP1	-1.73506	0.0167223
RGMB	2.34928	0.0167223
AREL1	-1.06107	0.016797
TMEM115	1.55088	0.0168705
PLXNA4	-1.36574	0.0169321
RAB27B	-1.44704	0.0169459
INAFM1	4.29091	0.0169459
LPIN3	-2.11498	0.017072
MT1E	1.19249	0.0170846
MCTP2	-1.47631	0.0171108
TOR2A	1.92606	0.0171108
ZNF574	1.62695	0.0172131
FUNDC1	1.24365	0.0172522
GLYR1	-1.00083	0.0172608
CCDC57	-1.68094	0.0172906
USP24	-1.29709	0.0173194
MAP3K14	-1.33825	0.0174077
ARHGEF11	-2.97483	0.0174077
RNF40	-1.1387	0.017409
APOL6	-2.14098	0.0174384
KMT2C	-1.08279	0.0174693
SH3RF1	-1.00659	0.0175463
DLGAP4	-1.02236	0.0175504
VANGL2	-1.5868	0.0175948
SETDB1	-1.21698	0.0180682
EXTL3	-1.17745	0.0183705
TSEN54	1.77672	0.0185357
WNT3	-1.7203	0.0187923
GOLGA4	-1.13271	0.0188799
PHF8	-1.27863	0.0189509
MARCKSL1	1.39983	0.0190627
ATP1B1	1.15282	0.019106
IGF2R	-1.29304	0.019121
YJEFN3	-4.31512	0.019121
CD99L2	-1.26023	0.0192534
PDIA3P1	2.76452	0.0192534
NGRN	1.43928	0.0192534
BTG1	1.83014	0.0192785
PRADC1	1.77266	0.0193057
MIR4458HG	1.22943	0.0193122
USP14	1.29288	0.0194136
LIFR	-2.01414	0.0194447
IL15RA	1.62289	0.0194447
ZCCHC24	-1.50789	0.0194447
LINC01355	-1.56736	0.0196052
ZDBF2	-2.05493	0.019712
UNC119	2.32078	0.0197167
HELB	-2.12158	0.0199024
KIAA0319L	-1.03868	0.0199028
SNAPC2	1.6118	0.0199127
TECPR2	-1.65619	0.019949
ZNF652	-1.30854	0.0200245
PAPOLA	1.2268	0.020084
CHN1	1.7884	0.020084
IL6R	-1.41768	0.020084
MIR155HG	2.03741	0.020084
ELK4	-1.24017	0.0200903
CNIH4	1.10953	0.0205848
TBPL1	1.01544	0.02061
CALCOCO1	-1.03116	0.0206583
NTHL1	1.50513	0.0206583
FAM122A	2.90503	0.0206583
RABIF	1.05703	0.0206708
BDH1	1.24851	0.0206787
ZNF8	-1.90407	0.0207945
MRPL41	3.92671	0.020803
DHX37	-1.34911	0.0209351
MTHFR	-1.83214	0.0209351
LINC02087	1.18347	0.0209799
ABL2	-1.0574	0.0210489
MED12	-1.61774	0.0210489
SRSF9	1.96743	0.0210543
OTULINL	1.93722	0.0210579
ATP5MC1	1.00694	0.0210604
RNF166	4.18137	0.021095
CRTC3	1.82943	0.0210971
TSC22D4	1.7098	0.0211421
IKBKB	-1.0841	0.0211521
HAGH	1.52471	0.0214782
MLLT6	-1.13981	0.0214782
IGF2BP1	-1.00432	0.0214949
ZBTB7B	4.15024	0.0214949
TIPIN	1.08099	0.0215372
NARS2	1.2605	0.0215398
NTAN1	1.23047	0.0215398
THEMIS2	-1.87748	0.0215448
ZNF696	3.99797	0.0215922
GLB1L	-2.39918	0.0215972
DLG3	-2.31733	0.0216224
MROH1	-1.13166	0.0216634
POLR2I	1.16004	0.0218584
TCAF1	-1.26582	0.0218584
RHPN2	-1.3845	0.0219888
SYBU	4.18378	0.0221033
CAMSAP2	-1.50974	0.0221373
SLC41A3	-1.27342	0.0221823
GAB3	-1.64501	0.0221823
MZT2A	1.82257	0.0221823
FBXO34	1.49498	0.0221823
SDF4	2.20801	0.0221889
H1-0	1.20806	0.0222094
MYH4	-2.11396	0.022357
WASHC2A	-1.18331	0.0223612
ARHGEF9	-1.15338	0.0223612
SGSH	-1.36444	0.0223612
CCDC137	1.43178	0.0224336
BASP1	1.3798	0.0225553
TMED2	1.03616	0.0226291
METTL21A	1.09039	0.0226604
ARMC10	1.87491	0.0226604
HIVEP2	-1.7234	0.0229329
HIBADH	1.15222	0.0229329
UBE2H	-1.05574	0.0229329
PIK3C2A	-1.21398	0.023005
ELMOD1	2.13698	0.0233631
PTK2B	-2.92586	0.0235861
WNT2B	-3.09041	0.0236145
ACAD10	-1.07082	0.0236962
SLC30A3	2.08352	0.02374
ARFGEF2	-1.27358	0.0237851
LINC00958	-1.0319	0.0240767
INF2	1.51659	0.0242455
MTMR4	-1.33826	0.0243913
MTMR14	1.46811	0.0244428
SAMD8	-1.29059	0.0247296
PPP1R21	1.68964	0.0249457
PKIG	1.19166	0.0250052
ZBTB40	-1.25274	0.0251178
TDRD3	-1.12638	0.0253216
SLC35E2B	-1.41049	0.0253216
CSPG4	-1.45614	0.026111
ERCC6L2	-1.25999	0.0262119
GLRX5	1.78535	0.026246
XRCC1	-1.0156	0.0262608
NBAS	-1.10699	0.0262608
TEX30	1.1489	0.026351
CAD	-1.15096	0.0263977
HOMER3	3.27203	0.0266327
EPS15	-1.19684	0.0266327
UBALD1	2.79153	0.026773
CALHM2	-2.7977	0.0270557
SH3RF2	-1.08038	0.0271537
CHSY1	-1.05707	0.027353
BSDC1	-1.07658	0.027739
POLG	1.61121	0.0279957
DDR2	-1.17556	0.0279957
MMP9	-1.3287	0.0280351
FILIP1	-1.09978	0.0280351
MOB2	2.16492	0.0280351
LOXL1-AS1	1.29164	0.0280351
HYAL2	1.52356	0.0280868
MRPL12	1.63947	0.0281034
ZNF577	-1.87622	0.0282557
SPTSSA	1.0158	0.0282557
RESF1	-1.37352	0.0282557
RPL41P5	-1.32191	0.0286503
POLR1A	-1.12632	0.0289634
C14orf132	-1.34299	0.0291687
PTBP3	-1.26458	0.0293722
PELP1	-1.02454	0.029623
ANO6	-1.10403	0.029623
STXBP1	1.31779	0.0296629
BIN1	1.4862	0.0298407
KIAA1671	-1.35753	0.0299996
TMEM59L	4.04031	0.0300365
SERPINF2	2.21424	0.0300438
KIAA0355	-1.18839	0.0300453
SPAG9	-1.10403	0.0300642
PDE4A	-1.42032	0.0300837
MGRN1	-1.33413	0.0300837
ANP32B	1.49068	0.030147
HIVEP1	-1.93861	0.0302043
PSME3	1.0264	0.0302291
CAPN15	1.632	0.0302442
EIF4EBP1	1.08218	0.0303235
OSBPL7	-1.65034	0.0305251
LOXL1	1.52923	0.0306173
CCNYL2	-1.7351	0.0306173
NRDE2	-1.08137	0.0306723
NCLN	1.17526	0.0306723
SMIM10L1	1.12716	0.0306723
NCS1	1.32646	0.0307393
IL17RA	-1.69782	0.0308301
CEP192	-1.13484	0.030838
SBF2	-1.52809	0.030838
CISD3	1.28334	0.030838
LINC01006	1.97081	0.0308585
SIPA1L3	-1.586	0.030921
PHF7	2.27621	0.0311901
TACC3	1.10595	0.031407
SPG7	-1.22879	0.0314094
B3GLCT	1.14242	0.0314768
ARLNC1	-1.07733	0.0316242
DBF4B	-1.30993	0.0316373
NDUFB8	1.05345	0.0316827
SERPINB2	-1.37488	0.0316827
PCK2	-1.07818	0.0317048
KLHL23	1.10622	0.0317256
RAB4A	1.52312	0.0317997
ZNF281	1.13309	0.0319188
ICAM1	-1.88025	0.0322605
CCDC112	2.37194	0.0323157
BOP1	1.36485	0.0324027
RAB30-DT	1.45685	0.0326132
PHF12	-1.48536	0.0328636
RPLP0P2	-1.13483	0.0328957
CREBBP	-1.2917	0.0330004
SNRNP200	-1.00318	0.0330866
BACH1	-1.55192	0.0330958
ABITRAM	1.1486	0.0333659
PPM1F	-1.13408	0.0335196
MT-ATP8	2.30454	0.0337007
ZNF71	2.24837	0.0339599
MRNIP	-1.4441	0.034037
FKBP5	1.01634	0.0340644
TRAK2	-1.15563	0.0343631
MAD2L2	1.18893	0.0343963
PXDC1	-1.86671	0.0343963
TMSB15A	1.48663	0.034509
TGFBR3	-1.021	0.0347684
CHPT1	-1.25646	0.0347684
CCND3	1.51562	0.0347935
TSC2	-1.13422	0.0348083
UNC13B	-1.24333	0.0351024
SLC39A8	1.27593	0.0352122
ZNF687	-1.54254	0.0352716
SNRPE	1.00967	0.0352871
TAOK1	-1.13208	0.0353555
TRMT2A	1.2133	0.0354041
NFKBIB	1.58072	0.0354691
PDSS1	1.81193	0.035486
RAB6B	1.9766	0.0357257
NOC4L	1.50984	0.0357361
ENTPD6	1.10428	0.0357361
ALDH3B1	-1.15138	0.0360825
SRPX2	-1.39472	0.0361105
TMEM160	3.95044	0.0361805
PIKFYVE	-1.59769	0.0363938
TSEN15	1.04472	0.0364029
TRPC4AP	1.19606	0.03655
RPP38	1.16959	0.03655
PJA2	-1.05673	0.0365607
LZTS2	1.77176	0.0365979
POLR3H	1.21301	0.0369873
MVK	1.2569	0.0369873
APBA2	1.55676	0.0371392
WDR47	1.72967	0.0372764
LETM2	1.11995	0.0373118
LMNB2	-1.22172	0.0374983
JAG1	-1.27081	0.0377101
ROCK2	-1.46682	0.0380548
BICD1	1.22916	0.0380856
MAP3K9	-1.69373	0.0381413
PMS2	-1.1517	0.0381413
PDP1	-1.04522	0.0381413
CDK5RAP2	-1.07884	0.0381549
FGFRL1	1.17477	0.0382658
LAYN	1.29794	0.0382658
MT-TW	4.10152	0.0384425
WDR72	-2.41678	0.0384771
ITPRIPL2	-1.37155	0.0384989
FDX1	1.84668	0.038567
PLA2G4C	-2.38321	0.0386823
IL4R	-1.14377	0.0387397
FLNC	-1.10812	0.0389536
GCK	-2.14878	0.0389691
CDK18	-1.90066	0.0389818
MED7	1.15873	0.0389818
PER1	-1.66978	0.0389818
TLCD3A	1.37923	0.0390125
CD58	1.12638	0.0394947
ACYP1	1.09429	0.0396788
ZNF460	-1.68217	0.0397322
SNX4	1.08202	0.0398273
LRBA	-1.08881	0.0398273
ERAP1	-1.24036	0.0398612
DDRGK1	2.26418	0.0401278
HIGD1A	1.19699	0.0402228
ATP5PF	1.01762	0.0403176
MAST4	-1.15409	0.0403682
PBK	1.06684	0.0403718
SLC44A2	-1.17953	0.0403826
PCDHGB4	-2.03931	0.040455
MELTF	1.16662	0.0404556
EMC6	2.18699	0.0405393
ATP8B2	-1.50869	0.0406956
C5orf30	1.02025	0.0408465
GNB2	1.73564	0.0414066
PFN1P1	2.11194	0.0414155
ANXA2P2	1.04175	0.0416262
ZHX2	-1.39325	0.0419155
FBXO4	1.28849	0.0420173
MAPRE3	1.91036	0.0420684
PPP1R9B	3.05543	0.0420684
NRIP2	-2.89201	0.0423046
MAP2K5	1.35589	0.0423046
SMG1	-1.0697	0.0423046
EXOC3L1	2.94871	0.0426482
RITA1	1.27502	0.0429775
PTPMT1	1.40611	0.04303
RELL2	3.87753	0.04303
DHRSX	1.40591	0.0430792
ANKRD49	1.24863	0.0431095
CLASRP	1.79254	0.0433471
LIPT2	3.45234	0.0433471
CNNM2	-1.96027	0.0436196
ISCU	1.03197	0.0437463
GGA3	-1.04032	0.0437976
GPR132	-1.5283	0.0438284
TOGARAM1	-1.54547	0.0438485
FBRSL1	3.51071	0.0439937
PM20D2	1.34635	0.0440913
LINC00920	1.77814	0.0443786
PGRMC1	1.22969	0.0446946
GPN2	1.51337	0.0449527
IGF2BP3	-1.05455	0.0449911
LINC00294	-1.49371	0.0449923
RB1	1.16453	0.0450631
RAB20	2.1961	0.0451642
BTBD19	-1.51742	0.0451715
MED24	-1.04105	0.0453888
DDX11	-1.09408	0.0454039
BEX5	2.34918	0.0454458
CHPF	1.41237	0.0455318
ZDHHC11	-1.87572	0.0455602
DHTKD1	-1.01442	0.0457088
YLPM1	-1.00228	0.0459531
OTUD4	-1.11627	0.0460883
DOCK9	-1.12248	0.0461231
DHX40	-1.07432	0.0461231
PRIMPOL	1.15836	0.0461231
GON7	1.09583	0.0461231
REST	-1.15203	0.0463352
RABGAP1L	-1.3017	0.0463572
SPINK6	2.69899	0.0464471
DMRTA1	2.02408	0.046575
KDM5D	-1.23493	0.0466523
MT-TY	3.94695	0.0468353
C19orf48	1.04147	0.0469616
SLMAP	1.00938	0.047075
ZNF154	-1.99183	0.047075
VPS13B	-1.23823	0.0472963
SLC45A3	-1.22904	0.0473901
BAD	1.31211	0.047435
MRPS18C	1.08114	0.047435
ABHD17C	-1.2147	0.0475171
LSM5	1.10891	0.0477342
TPBG	1.33342	0.0478746
CLCN6	-1.0797	0.0479685
PLA2G6	-1.83704	0.0479966
RPL13AP5	-1.23493	0.0482164
CELF2	-1.21095	0.0483321
PHF1	2.08108	0.0483321
HPS6	2.88224	0.0489601
TRMT6	1.02088	0.048998
FAM86DP	1.23268	0.049005
INPP5F	1.53861	0.0491564
SEMA4G	-2.32092	0.0497757
CALB2	-1.56218	0.0498291
UBA7	-1.56914	0.0499633
