# Supplementary material for: FUS-DDIT3 Fusion Oncoprotein Expression Affects JAK-STAT Signaling in Myxoid Liposarcoma
Source: Front Oncol. 2022 Feb 3;12:816894. doi: 10.3389/fonc.2022.816894 (PMC8851354; doi:10.3389/fonc.2022.816894)
Supplement: Supplementary file 5 [file Table_4.xlsx]

## Sheet: Genes reg. by FUS-DDIT3 & ruxo
Supplementary Table 4. Genes significantly regulated by both FUS-DDIT3 expression and ruxolitinib treatment (adjusted p-value ≤ 0.05 and log2(Fold change) ≥ 1 or ≤ -1).
Gene namea	FCb FUS-DDIT3-EGFP vs WT	FCb ruxolitinib vs control	STAT3 targetc	FUS-DDIT3 targetc
ADGRE2	5.24402	-2.27185
ADGRE5	1.84829	-1.15706
ADIPOR1	1.75748	1.6234
ANXA3	2.21727	1.07372
ARL4C	-1.06432	-1.20086
ARLNC1	2.7084	-1.07733
ATP1B1	1.68058	1.15282
BACH1	-1.40658	-1.55192
BCL2A1	2.20677	1.40595
BDH1	3.34302	1.24851
CCDC137	1.61039	1.43178
CD109	-1.29928	-1.20778
CD44	-1.38922	-1.37523
CD99L2	-2.30685	-1.26023
CDH11	4.87852	-1.54181
CELF2	3.87182	-1.21095
CEMIP	3.33421	-2.53721
CIITA	4.21946	-1.58264
COL6A3	-1.05987	-1.68206
CORO1B	2.49169	1.88052
CSF1R	-1.32471	-1.78904
CSPG4	1.78257	-1.45614
DCUN1D5	1.79989	1.39206
DDR2	-1.5305	-1.17556
DHRS11	2.24074	-2.18182
EBI3	1.82113	-1.70457
EML2	1.02789	-1.34398
FAM86GP	5.34505	-2.10911
FASN	2.14214	1.86055
FBXO32	-2.05835	-2.88787
FILIP1	5.78934	-1.09978
FLNC	1.82747	-1.10812
FN1	-4.63887	-2.08193
FXN	3.06188	1.86646
GPN2	3.3404	1.51337
GTF3A	2.06514	1.75194
H6PD	-1.09275	-1.45101
HINT2	3.16555	2.59358
HIVEP2	-1.76272	-1.7234
HLA-DOA	7.1216	-1.72617
ICAM1	6.01329	-1.88025
IL1B	-4.50358	-2.51169
IL2RB	3.47688	-2.30335
IL6R	2.28417	-1.41768
IRAK2	-2.30201	-1.8088
IRS1	-2.21686	-2.3025
ISCU	1.75652	1.03197
ISOC1	2.12621	1.26687
ITGA10	-1.50606	-1.53513
JAG1	-1.48687	-1.27081
JUP	1.36186	-1.64805
KCNAB2	2.01439	-1.88313
KLHDC8B	2.76176	-1.71725
LAMA4	-2.10121	-1.77004
LIF	-1.60386	-1.41043
LINC00294	1.24081	-1.49371
LINC00958	7.11496	-1.0319
LINC01694	1.40791	-1.48092
LIPG	3.76716	-1.52079
LOXL3	-1.56361	-1.77149
LPIN3	4.75744	-2.11498
LRRC15	5.26379	-3.53918
LTBP2	-1.13878	-1.44252
LYPD1	3.43914	2.20657
LYPD5	9.26728	-1.93855
MAT1A	3.59591	-2.84539
MBOAT2	-2.58873	1.56418
MCTP2	2.51415	-1.47631
MERTK	4.74788	-2.07511
MIEN1	1.48202	1.19024
MMP2	-2.54825	-1.16563
MMP9	-2.82551	-1.3287
MRPL12	3.80525	1.63947
MTMR14	2.29237	1.46811
MYLK	-1.18834	-1.14604
MYOM3	2.53667	-3.19623
NCKAP5	2.70862	-2.08124
NOC4L	2.31508	1.50984
PAEP	2.1535	-1.89523
PARL	1.27472	1.22533
PCK2	-1.03161	-1.07818
PCOLCE	1.80511	-1.66677
PLXNA1	-1.43119	-1.23975
PLXNA4	-1.70416	-1.36574
POLR3H	1.5708	1.21301
PPP5C	2.09755	2.73037
PRIMPOL	-1.71596	1.15836
PTPN14	-1.35288	-1.71105
PTS	1.22766	1.31324
RAB27B	-1.20285	-1.44704
RAB2A	-1.66028	2.43427
RB1	-1.30842	1.16453
RESF1	-1.52495	-1.37352
RHBDF2	-1.05375	-1.85977
RIPK4	3.36624	-2.155
RITA1	1.87165	1.27502
RPLP0P2	4.53074	-1.13483
SCCPDH	1.26198	1.84743
SDC1	-1.1479	1.7751
SDF2L1	2.82368	2.19468
SERPINB2	5.13824	-1.37488
SERPINE1	-1.17415	-1.61962
SH3RF1	1.25608	-1.00659
SIGMAR1	2.10922	1.70699
SLC39A8	-1.25444	1.27593
SLC44A1	-1.3456	-1.34901
SMAD3	-1.81842	-1.19063
SNRNP25	2.93061	1.94228
SPRY4	1.17413	-1.83968
STARD13	-1.37005	-1.83556
STEAP3	-1.14166	-1.0068
TBCB	2.45131	2.3518
TGM2	-2.75341	-1.18972
THEMIS2	3.17048	-1.87748
TIAM1	1.5361	-1.6924
TMC6	1.97228	-2.09266
TMEM132B	6.58581	-1.55063
TNC	1.35833	-1.28573
TNFRSF25	2.55919	-2.61901
TNFSF15	9.32219	-1.76756
TRAM1	-1.27589	2.06495
TSEN54	2.87023	1.77672
TSSC2	3.56708	-1.43787
UAP1	1.23222	1.0342
VANGL2	2.12818	-1.5868
WDR18	2.15845	2.05824
aGenes included in the main protein interaction network are marked in bold.
b Fold change (log2). Upregulated and downregulated genes are shown in red and blue, respectively.
c Grey areas indicate genes that were targets based on chromatin immunoprecipitation sequencing analysis.
