# Supplementary material for: FUS-DDIT3 Fusion Oncoprotein Expression Affects JAK-STAT Signaling in Myxoid Liposarcoma
Source: Front Oncol. 2022 Feb 3;12:816894. doi: 10.3389/fonc.2022.816894 (PMC8851354; doi:10.3389/fonc.2022.816894)
Supplement: Supplementary file 6 [file Table_5.xlsx]

## Sheet: FUS-DDIT3-bound genes
Supplementary Table 5. FUS-DDIT3-bound genes in MLS 402-91 cells.
Gene name
DDX11L1
WASH7P
FAM138C
OR4F5
LOC729737
DDX11L17
LOC100288069
ISG15
LOC100288175
C1orf159
B3GALT6
UBE2J2
ACAP3
SSU72
SLC35E2B
SLC35E2A
NADK
CALML6
PRKCZ
PRKCZ-AS1
FAAP20
SKI
MORN1
PLCH2
TNFRSF14-AS1
PRDM16
ARHGEF16
MEGF6
MIR551A
LINC01134
LINC01345
LINC01777
AJAP1
CHD5
RNF207
GPR153
ACOT7
PLEKHG5
KLHL21
CAMTA1-DT
CAMTA1
CAMTA1-AS2
PER3
TNFRSF9
ERRFI1
LINC01714
SLC45A1
RERE
MIR6728
ENO1
CA6
SLC2A5
MIR34A
LNCTAM34A
H6PD
SPSB1
LINC02606
SLC25A33
TMEM201
PIK3CD-AS1
PIK3CD-AS2
PIK3CD
CLSTN1
MIR5697
UBE4B
KIF1B
DFFA
PEX14
CASZ1
C1orf127
TARDBP
MASP2
SRM
MTOR
ANGPTL7
DISP3
DRAXIN
AGTRAP
CLCN6
MTHFR
NPPB
RNU5E-1
PLOD1
MIIP
TNFRSF8
MIR7846
MIR4632
VPS13D
SNORA59A
MIR6730
DHRS3
C1orf158
LINC01784
HNRNPCL1
PRDM2
KAZN
TMEM51-AS1
TMEM51
C1orf195
FHAD1
EFHD2
CASP9
DNAJC16
PLEKHM2
SLC25A34-AS1
FBLIM1
UQCRHL
SPEN
ZBTB17
SRARP
FAM131C
EPHA2
ARHGEF19
FBXO42
SZRD1
SPATA21
RNU1-1
NBPF1
CROCC
MST1L
LOC105376805
MFAP2
ATP13A2
PADI2
LINC02783
PADI1
PADI3
MIR3972
PADI4
RCC2
ARHGEF10L
ACTL8
TAS1R2
ALDH4A1
IFFO2
UBR4
EMC1-AS1
SLC66A1
CAPZB
MICOS10
LOC105378614
RPS14P3
HTR6
TMCO4
OTUD3
PLA2G2C
VWA5B1
LINC01141
CAMK2N1
FAM43B
CDA
PINK1
DDOST
KIF17
SH2D5
EIF4G3
ECE1
NBPF3
ALPL
RAP1GAP
USP48
LDLRAD2
HSPG2
CELA3B
LINC00339
CDC42
WNT4
MIR4418
ZBTB40
EPHB2
MIR4684
MIR4253
LACTBL1
KDM1A
LUZP1
HTR1D
LINC01355
HNRNPR
TCEA3
ASAP3
E2F2
ID3
MDS2
ELOA
HMGCL
PNRC2
SRSF10
IFNLR1
GRHL3
STPG1
SRRM1
CLIC4
MIR6731
RUNX3
MIR4425
SYF2
RSRP1
TMEM50A
LDLRAP1
MAN1C1
PAQR7
STMN1
MIR3917
PAFAH2
EXTL1
TRIM63
PDIK1L
SH3BGRL3
UBXN11
CRYBG2
ZNF683
LIN28A
DHDDS
HMGN2
RPS6KA1
ARID1A
PIGV
NUDC
KDF1
TRNP1
TENT5B
SLC9A1
TMEM222
SYTL1
WASF2
AHDC1
FGR
LINC02574
IFI6
THEMIS2
RPA2
SMPDL3B
EYA3
PTAFR
DNAJC8
ATP5IF1
SESN2
MED18
PHACTR4
SNORA73B
SNORD99
RAB42
TAF12
LINC01715
RNU11
OPRD1
EPB41
SRSF4
MECR
PTPRU
LINC01756
LINC01648
MATN1
MIR4420
LAPTM5
LINC01778
SDC3
PUM1
NKAIN1
ZCCHC17
SERINC2
LDC1P
TINAGL1
HCRTR1
COL16A1
SPOCD1
PTP4A2
KHDRBS1
TMEM39B
KPNA6
TXLNA
TMEM234
MTMR9LP
MARCKSL1
ZBTB8B
ZBTB8OS
SYNC
S100PBP
TMEM54
AK2
AZIN2
TRIM62
ZNF362
PHC2
PHC2-AS1
ZSCAN20
CSMD2
CSMD2-AS1
C1orf94
MIR552
ZMYM6
ZMYM1
ZMYM4
ZMYM4-AS1
KIAA0319L
PSMB2
C1orf216
AGO4
COL8A2
TRAPPC3
MAP7D1
THRAP3
SH3D21
STK40
LSM10
MRPS15
GRIK3
LINC01137
ZC3H12A
SNIP1
GNL2
C1orf109
YRDC
MTF1
INPP5B
SF3A3
FHL3
UTP11
MIR3659
LINC01343
RRAGC
LOC105378663
RHBDL2
MACF1
KIAA0754
BMP8A
TRIT1
MYCL
MFSD2A
CAP1
PPT1
RLF
TMCO2
ZMPSTE24
COL9A2
SMAP2
ZFP69B
ZFP69
ZNF684
NFYC
CITED4
CTPS1
SCMH1
FOXO6
FOXO6-AS1
EDN2
HIVEP3
FOXJ3
PPCS
YBX1
CLDN19
P3H1
SLC2A1
CFAP57
TMEM125
MED8
HYI
PTPRF
KDM4A
KDM4A-AS1
ST3GAL3
MIR6079
ARTN
IPO13
ATP6V0B
B4GALT2
SLC6A9
KLF18
DMAP1
ERI3
MIR5584
RNF220
ARMH1
RNU5D-1
KIF2C
PLK3
BTBD19
PTCH2
EIF2B3
UROD
ZSWIM5
TESK2
MMACHC
AKR1A1
GPBP1L1
MAST2
PIK3R3
LOC101929626
TSPAN1
LRRC41
NSUN4
DMBX1
ATPAF1
TAL1
LINC01389
FOXD2
TRABD2B
BEND5
ELAVL4
DMRTA2
FAF1
RNF11
TTC39A
EPS15
OSBPL9
NRDC
RAB3B
TXNDC12
BTF3L4
ZFYVE9
CC2D1B
ORC1
TUT4
COA7
SCP2
SLC1A7
CPT2
LOC100507564
LRP8
SLC25A3P1
GLIS1
NDC1
HSPB11
LRRC42
CDCP2
SSBP3
ACOT11
DHCR24
TMEM61
USP24
MIR4422
LINC01755
LINC01767
FYB2
DAB1
OMA1
TACSTD2
MYSM1
JUN
LINC01135
LINC01358
HSD52
FGGY
MIR4711
NFIA
KANK4
USP1
LINC00466
FOXD3-AS1
ITGB3BP
PGM1
ROR1
ROR1-AS1
UBE2U
JAK1
LINC01359
AK4
DNAJC6
LEPROT
LEPR
PDE4B
SGIP1
MIER1
SLC35D1
SERBP1
GADD45A
GNG12-AS1
GNG12
DIRAS3
WLS
MIR1262
RPE65
DEPDC1
LINC01707
LINC01758
LRRC7
PIN1P1
ANKRD13C
HHLA3
CTH
ZRANB2
NEGR1
LINC01360
LHX8
ACADM
LOC101927342
ST6GALNAC3
ST6GALNAC5
MIR7156
PIGK
AK5
ZZZ3
NEXN
NEXN-AS1
FUBP1
GIPC2
MGC27382
PTGFR
IFI44
ADGRL4
LINC01781
ADGRL2
LINC01361
LOC101927560
TTLL7
PRKACB
SAMD13
UOX
DNASE2B
SPATA1
LINC01555
SSX2IP
LPAR3
MCOLN2
MIR4423
SYDE2
C1orf52
BCL10
DDAH1
CCN1
ZNHIT6
ODF2L
CLCA2
CLCA4
SH3GLB1
SELENOF
LINC01140
LINC02801
LMO4
LINC01364
PKN2-AS1
PKN2
GBP3
GBP2
LRRC8C-DT
LRRC8C
LRRC8D
GEMIN8P4
ZNF326
SNORD3G
BARHL2
ZNF644
HFM1
CDC7
TGFBR3
RPAP2
GFI1
EVI5
RPL5
DIPK1A
MTF2
CCDC18
CCDC18-AS1
BCAR3
MIG7
GCLM
ABCA4
ARHGAP29
ABCD3
F3
SLC44A3-AS1
MIR378G
SLC44A3
CNN3-DT
ALG14
TLCD4-RWDD3
LINC01787
PTBP2
DPYD-AS1
DPYD
DPYD-AS2
LINC01930
MIR137HG
LINC01776
SNX7
LOC100129620
PLPPR4
LINC01708
PALMD
CDC14A
LINC01349
VCAM1
EXTL2
LOC102606465
LOC101928370
S1PR1
LINC01307
OLFM3
COL11A1
LINC01676
PRMT6
NBPF6
HENMT1
FNDC7
STXBP3
AKNAD1
GPSM2
SCARNA2
ELAPOR1
SARS1
SORT1
SYPL2
ATXN7L2
AMIGO1
GNAI3
MIR197
AMPD2
GNAT2
GSTM5
EPS8L3
CSF1
AHCYL1
STRIP1
ALX3
LINC01397
KCNC4
RBM15
RBM15-AS1
SLC16A4
PROK1
KCNA2
LRIF1
DRAM2
WDR77
C1orf162
ADORA3
TMIGD3
RAP1A
INKA2
INKA2-AS1
DDX20
KCND3-IT1
CTTNBP2NL
ST7L
CAPZA1
MOV10
TAFA3
LINC01356
SLC16A1
SLC16A1-AS1
PHTF1
RSBN1
AP4B1-AS1
HIPK1-AS1
OLFML3
TRIM33
NRAS
CSDE1
TSPAN2
NGF-AS1
NGF
VANGL1
CASQ2
SLC22A15
MAB21L3
ATP1A1
LINC01762
CD58
MIR548AC
IGSF3
LINC02868
TTF2
TRIM45
VTCN1
TENT5C
GDAP2
SPAG17
TBX15
LOC105378933
WARS2-AS1
LINC01780
ZNF697
PHGDH
HMGCS2
NOTCH2
SEC22B
PFN1P2
PDE4DIPP2
NBPF26
RNVU1-19
LINC00623
FCGR1B
FAM72B
SRGAP2C
SRGAP2-AS1
EMBP1
LSP1P5
SRGAP2D
LOC101927429
RNVU1-15
NBPF15
RNVU1-2A
SRGAP2B
FAM72D
LOC100996740
RNVU1-14
NBPF20
NBPF25P
PDZK1
RNF115
POLR3C
TXNIP
HJV
RNVU1-6
NOTCH2NLA
NBPF10
NUDT4B
HYDIN2
LOC728989
PRKAB2
CHD1L
LINC00624
BCL9
ACP6
GJA5
PDE4DIPP1
MIR5087
LINC01138
NOTCH2NLB
PDE4DIP
NBPF9
NBPF19
NOTCH2NLC
LINC00869
H4C14
H3C14
BOLA1
VPS45
LOC105371433
ANP32E
PRPF3
RPRD2
TARS2
ADAMTSL4
ADAMTSL4-AS1
ENSA
CTSS
ARNT
CERS2
MINDY1
CDC42SE1
LYSMD1
VPS72
PIP5K1A
PI4KB
RFX5
PSMB4
POGZ
CGN
TUFT1
MIR554
SNX27
THEM5
S100A10
NBPF18P
S100A11
RPTN
FLG-AS1
FLG
CRNN
C1orf68
LCE1F
SPRR2E
S100A6
S100A2
S100A16
MIR8083
LOC343052
GATAD2B
CREB3L4
MIR5698
NUP210L
C1orf43
HAX1
IL6R
IL6R-AS1
UBE2Q1
ADAR
KCNN3
PMVK
PBXIP1
LOC101928120
SHC1
FLAD1
ZBTB7B
DCST2
EFNA3
EFNA1
TRIM46
GBAP1
GBA
SCAMP3
CLK2
RUSC1
POU5F1P4
ASH1L-AS1
MSTO1
YY1AP1
GON4L
SYT11
RIT1
RXFP4
ARHGEF2
RAB25
LMNA
SLC25A44
BGLAP
GLMP
VHLL
RHBG
MEF2D
IQGAP3
BCAN
CRABP2
HDGF
PRCC
PEAR1
LRRC71
ETV3L
ETV3
FCRL5
FCRL4
KIRREL1
KIRREL1-IT1
LINC01704
CD1D
IFI16
AIM2
CADM3-AS1
FCER1A
OR10J3
OR10J4
OR10J5
APCS
SNHG28
CFAP45
TAGLN2
ATP1A2
ATP1A4
DCAF8
COPA
NHLH1
SLAMF6
CD84
SLAMF1
CD244
F11R
TSTD1
NECTIN4
PFDN2
UFC1
NDUFS2
SDHC
FCGR3A
FCRLA
FCRLB
ATF6
OLFML2B
MIR556
SH2D1B
UAP1
DDR2
HSD17B7
CCDC190
RGS4
RGS5-AS1
RGS5
NUF2
PBX1
LMX1A
RXRG
LRRC52-AS1
ALDH9A1
TMCO1-AS1
TMCO1
UCK2
POGK
TADA1
ILDR2
MAEL
GPA33
CD247
RCSD1
MPZL1
ADCY10
DCAF6
MIR557
LOC100505918
LINC00970
DPT
ATP1B1
NME7
F5
SELP
LINC01681
GORAB
GORAB-AS1
PRRX1
MROH9
FMO4
TOP1P1
PRRC2C
VAMP4
EEF1AKNMT
MIR214
DNM3
SUCO
FASLG
TNFSF18
TNFSF4
PRDX6-AS1
PRDX6
DARS2
ZBTB37
RC3H1
RABGAP1L
CACYBP
MRPS14
TNR
LINC01657
SCARNA3
COP1
MIR488
ASTN1
BRINP2
SEC16B
CRYZL2P-SEC16B
RASAL2-AS1
RASAL2
TEX35
C1orf220
MIR4424
RALGPS2
FAM20B
TOR3A
ABL2
SOAT1
AXDND1
FAM163A
TOR1AIP2
TOR1AIP1
CEP350
QSOX1
LHX4
LHX4-AS1
ACBD6
STX6
IER5
LINC01732
LINC01699
RNASEL
LINC01686
NPL
DHX9
SHCBP1L
LAMC1
LAMC1-AS1
LAMC2
NMNAT2
SMG7
NCF2
ARPC5
RGL1
COLGALT2
TSEN15
C1orf21
NIBAN1
LINC01633
GS1-279B7.1
LINC01350
HMCN1
PRG4
LINC01037
BRINP3
LINC01680
RGS18
RGS1
MIR4426
GLRX2
B3GALT2
LINC01031
LINC01724
KCNT2
ZBTB41
LHX9
NEK7
ATP6V1G3
PTPRC
MIR181A1
MIR181A1HG
LINC02789
NR5A2
LINC00862
ZNF281
KIF14
DDX59
CAMSAP2
INAVA
MROH3P
KIF21B
TMEM9
IGFN1
PKP1
TNNI1
PHLDA3
CSRP1
RPS10P7
NAV1
MIR5191
IPO9
SHISA4
LMOD1
ELF3
GPR37L1
LGR6
PPP1R12B
KDM5B
KLHL12
ADIPOR1
PPFIA4
ADORA1
PRELP
OPTC
ATP2B4
LAX1
ZC3H11A
SNRPE
LINC00303
SOX13
KISS1
PLEKHA6
PPP1R15B
PIK3C2B
MDM4
NFASC
RBBP5
DSTYK
TMCC2
NUAK2
CDK18
ELK4
SLC45A3
RAB29
SLC26A9
SLC26A9-AS1
RAB7B
CTSE
SRGAP2
IKBKE
RASSF5
DYRK3
MAPKAPK2
IL19
IL20
IL24
FCMR
PFKFB2
YOD1
C4BPB
CD55
CR1L
CD46
MIR29B2
CD34
PLXNA2
LINC01717
LINC01774
LINC01698
MIR205HG
CAMK1G
LAMB3
HSD11B1-AS1
TRAF3IP3
UTP25
SYT14
SERTAD4
HHAT
KCNH1
RCOR3
LINC00467
SLC30A1
LINC01693
NEK2
INTS7
PPP2R5A
PACC1
NENF
LINC01740
ATF3
FAM71A
BATF3
FLVCR1
RPS6KC1
PROX1-AS1
SMYD2
PTPN14
CENPF
KCNK2
KCTD3
USH2A-AS2
USH2A
ESRRG
GPATCH2
LINC01653
RRP15
TGFB2-AS1
TGFB2
TGFB2-OT1
LINC02869
LINC01710
LYPLAL1
LYPLAL1-AS1
SLC30A10
EPRS1
BPNT1
RAB3GAP2
HLX-AS1
HLX
LINC02817
DUSP10
LINC01655
LINC02257
LINC02474
HHIPL2
TAF1A
AIDA
BROX
FAM177B
SUSD4
CAPN2
TP53BP2
FBXO28
CNIH4
CNIH3
DNAH14
LBR
ENAH
SRP9
EPHX1
MIR6741
LEFTY1
LINC01703
MIXL1
PARP1
STUM
ITPKB-IT1
ITPKB
PSEN2
CDC42BPA
ZNF678
PRSS38
WNT9A
ARF1
MRPL55
OBSCN
TRIM11
H3-4
H2AW
MIR4666A
RNF187
RNA5S17
RHOU
LOC105373159
CCSAP
ACTA1
URB2
GALNT2
PGBD5
LINC01737
C1orf198
TRIM67
TRIM67-AS1
SPRTN
EGLN1
SNRPD2P2
TSNAX-DISC1
DISC1
DISC1-IT1
SIPA1L2
LINC01745
LINC01744
MAP10
NTPCR
PCNX2
KCNK1
COA6-AS1
TARBP1
LINC01354
IRF2BP2
LINC00184
LOC101927787
LINC01132
PP2672
LOC101927851
TOMM20
ARID4B
TBCE
B3GALNT2
GNG4
LYST
NID1
GPR137B
LGALS8-AS1
LGALS8
HEATR1
ACTN2
MTR
RYR2
MIR4428
LOC100130331
LINC01139
CHRM3-AS2
CHRM3-AS1
FMN2
GREM2
RGS7
MIR3123
FH
OPN3
EXO1
BECN2
MAP1LC3C
PLD5
LINC01347
CEP170
SDCCAG8
AKT3
LINC02774
ZBTB18
C1orf100
ADSS2
DESI2
COX20
HNRNPU
EFCAB2
KIF26B
SMYD3
CNST
SCCPDH
AHCTF1
ZNF669
VN1R5
ZNF496
NLRP3
OR14K1
OR1C1
OR2W3
SH3BP5L
ZNF692
LOC101930421
DIP2C-AS1
GTPBP4
WDR37
MIR6072
LINC00701
PFKP
PITRM1
LINC02669
KLF6
LINC02639
LOC101927964
LINC00702
LINC00703
MANCR
AKR1E2
AKR1C6P
AKR1C3
AKR1C8P
LINC02561
NET1
LASTR
ASB13
GDI2
IL15RA
PFKFB3
LINC02649
LINC02656
LINC00707
LINP1
LINC00706
SFMBT2
ITIH5
GATA3
LINC00708
LINC00709
SFTA1P
USP6NL
ECHDC3
UPF2
DHTKD1
NUDT5
CDC123
CAMK1D
MIR4480
MIR548Q
CCDC3
OPTN
UCMA
SEPHS1
BEND7
PRPF18
FRMD4A
MIR4293
MIR1265
FAM107B
NMT2
FAM171A1
ITGA8
MINDY3
RSU1
CUBN
TRDMT1
VIM-AS1
VIM
ST8SIA6
HACD1
STAM-AS1
STAM
MRC1
MIR511
SLC39A12-AS1
CACNB2
ARL5B
NEBL
NEBL-AS1
LINC02643
MIR1915
SKIDA1
MLLT10
DNAJC1
COMMD3-BMI1
BMI1
SPAG6
PIP4K2A
ARMC3
LOC105376453
C10orf67
OTUD1
KIAA1217
ARHGAP21
LINC01516
PRTFDC1
THNSL1
LOC101929073
APBB1IP
ABI1
MASTL
MKX
ODAD2
MPP7
LINC01517
C10orf126
LYZL1
MIR938
SVIL
JCAD
MTPAP
MAP3K8
LINC02644
ZNF438
LINC02664
ARHGAP12
KIF5B
EPC1
ITGB1
NRP1
LINC00838
PARD3
PARD3-AS1
CUL2
MIR3611
CCNY
GJD4
PCAT5
ZNF248
ZNF33A
SEPTIN7P9
LINC00999
ACTR3BP5
LOC441666
CCNYL2
LINC00839
ZNF37BP
ZNF33B
LOC283028
BMS1
RET
CSGALNACT2
FXYD4
HNRNPF
SNORD3J
LINC00840
LINC00841
LINC02881
CXCL12
TMEM72
RASSF4
MARCHF8
ZFAND4
WASHC2C
FAM25E
PARGP1
NCOA4
AGAP7P
ANTXRL
ANXA8L1
LINC00842
HNRNPA1P33
NPY4R
GPRIN2
SHLD2P1
BMS1P1
PTPN20
GDF10
ZNF488
ANXA8
AGAP9
SHLD2P3
FAM25G
FRMPD2
MAPK8
ARHGAP22
DRGX
ERCC6
CHAT
C10orf53
OGDHL
PARG
FAM21EP
ASAH2
SGMS1
SGMS1-AS1
A1CF
PRKG1
PRKG1-AS1
DKK1
LNCAROD
LOC105378305
MBL2
PCDH15
ZWINT
MIR3924
IPMK
CISD1
TFAM
BICC1
FAM133CP
LINC00844
FAM13C
CCDC6
ANK3
RHOBTB1
TMEM26
CABCOCO1
ARID5B
RTKN2
ZNF365
ADO
EGR2
NRBF2
JMJD1C
MIR1296
JMJD1C-AS1
REEP3
LINC02671
LINC01515
CTNNA3
LRRTM3
DNAJC12
SIRT1
MYPN
ATOH7
HNRNPH3
PBLD
RUFY2
DNA2
TET1
CCAR1
STOX1
DDX50
DDX21
SRGN
VPS26A
SUPV3L1
HKDC1
HK1
TSPAN15
FAM241B
COL13A1
AIFM2
PPA1
NPFFR1
LRRC20
EIF4EBP2
PRF1
ADAMTS14
TBATA
SGPL1
UNC5B-AS1
SLC29A3
CDH23
VSIR
PSAP
CHST3
SPOCK2
ASCC1
ANAPC16
DDIT4
DNAJB12
MICU1
MIR4676
P4HA1
ECD
MRPS16
DNAJC9-AS1
CFAP70
USP54
SYNPO2L
AGAP5
SEC24C
NDST2
CAMK2G
PLAU
VCL
AP3M1
ADK
KAT6B
SAMD8
VDAC2
COMTD1
ZNF503-AS1
ZNF503-AS2
LRMDA
LOC105378367
KCNMA1
KCNMA1-AS2
KCNMA1-AS3
DLG5
POLR3A
RPS24
LINC00856
LINC00595
ZMIZ1-AS1
ZMIZ1
PPIF
ZCCHC24
EIF5AL1
NUTM2B-AS1
PLAC9
ANXA11
LINC00857
MAT1A
PRXL2A
TSPAN14
NRG3
GHITM
CERNA2
LINC00858
CCSER2
GRID1
WAPL
OPN4
LDB3
BMPR1A
FAM25A
GLUD1
SHLD2
NUTM2A
NUTM2A-AS1
LINC00863
MINPP1
PAPSS2
ATAD1
PTEN
RNLS
LIPF
ANKRD22
STAMBPL1
FAS
MIR4679-2
CH25H
LIPA
IFIT2
IFIT3
IFIT1
IFIT5
SLC16A12-AS1
SLC16A12
PANK1
KIF20B
LINC01375
LINC02653
HTR7
ANKRD1
NUDT9P1
PCGF5
HECTD2
PPP1R3C
TNKS2-AS1
FGFBP3
BTAF1
CPEB3
IDE
KIF11
HHEX
EXOC6
CYP26A1
MYOF
CEP55
FFAR4
FRA10AC1
LGI1
PLCE1
PLCE1-AS2
PLCE1-AS1
NOC3L
TBC1D12
HELLS
ACSM6
PDLIM1
SORBS1
ENTPD1
CCNJ
MIR3157
ENTPD1-AS1
ZNF518A
TM9SF3
PIK3AP1
MIR607
LCOR
SLIT1
ARHGAP19
LOC644215
MMS19
ANKRD2
HOGA1
PI4K2A
AVPI1
SFRP5
CRTAC1
LOXL4
PYROXD2
MIR1287
HPS1
HPSE2
CNNM1
GOT1
NKX2-3
SLC25A28
ENTPD7
COX15
CUTC
ABCC2
DNMBP-AS1
DNMBP
CPN1
CHUK
OLMALINC
PAX2
SLF2
LZTS2
KAZALD1
LINC02681
FBXW4
ARMH3
PPRC1
NOLC1
PITX3
CUEDC2
MIR146B
C10orf95
MFSD13A
SUFU
TRIM8
ARL3
SFXN2
BORCS7
AS3MT
NT5C2
RPEL1
INA
TAF5
PDCD11
NEURL1
NEURL1-AS1
SH3PXD2A
SH3PXD2A-AS1
STN1
SLK
MIR936
COL17A1
SFR1
GSTO2
ITPRIP
LINC02620
SORCS3
LINC02627
XPNPEP1
ADD3
MXI1
SMNDC1
DUSP5
SMC3
RBM20
PDCD4
MIR4680
BBIP1
SHOC2
MIR548E
ADRA2A
GPAM
TECTB
VTI1A
LOC103344931
TCF7L2
HABP2
NRAP
CASP7
PLEKHS1
NHLRC2
ADRB1
VWA2
AFAP1L2
ABLIM1
LOC101927692
FAM160B1
TRUB1
ATRNL1
GFRA1
HSPA12A
ENO4
SHTN1
MIR3663HG
PDZD8
EMX2OS
RAB11FIP2
LINC00867
PRLHR
CACUL1
NANOS1
EIF3A
SFXN4
PRDX3
GRK5
MIR4681
RGS10
TIAL1
BAG3
INPP5F
MCMBP
SEC23IP
RPL21
PLPP4
WDR11-AS1
WDR11
FGFR2
TACC2
BTBD16
HTRA1
DMBT1
FAM24B-CUZD1
C10orf88
HMX3
BUB3
CPXM2
CHST15
OAT
NKX1-2
LHPP
FAM53B-AS1
ABRAXAS2
ZRANB1
MIR4296
CTBP2
TEX36-AS1
LOC283038
EDRF1-DT
UROS
ADAM12
LINC00601
C10orf90
DOCK1
INSYN2A
PTPRE
MKI67
LINC01163
MIR378C
TCERG1L
LINC01164
PPP2R2D
BNIP3
STK32C
PWWP2B
LINC02870
INPP5A
KNDC1
MIR202
ADAM8
TUBGCP2
ECHS1
MTG1
SCART1
SYCE1
RIC8A
NLRP6
IFITM3
B4GALNT4
PKP3
PTDSS2
RNH1
HRAS
PHRF1
SCT
DEAF1
EPS8L2
TALDO1
LOC171391
PNPLA2
CD151
TSPAN4
LINC02688
MUC5AC
MUC5B
TOLLIP
BRSK2
MOB2
DUSP8
CTSD
SYT8
LSP1
MRPL23-AS1
MIR483
IGF2
MIR4686
TSSC4
KCNQ1
KCNQ1OT1
KCNQ1-AS1
SLC22A18
PHLDA2
NAP1L4
CARS1
OSBPL5
ZNF195
TSSC2
LOC101927708
ART1
NUP98
PGAP2
RHOG
STIM1
OR52K1
OR51E2
OR52A1
HBE1
OR51B4
OR51B6
TRIM5
OR56B1
OR52E6
CAVIN3
SMPD1
HPX
ILK
TPP1
MRPL17
GVINP1
ZNF215
MIR302E
OLFML1
PPFIBP2
CYB5R2
LOC283299
EIF3F
TUB
TUB-AS1
LMO1
STK33
TRIM66
DENND2B
LOC102724784
AKIP1
C11orf16
NRIP3
DENND5A
TMEM41B
IPO7
ZNF143
WEE1
SWAP70
LINC02709
SBF2-AS1
SBF2
LOC101928008
ADM
CAND1.11
AMPD3
LYVE1
IRAG1-AS1
IRAG1
CTR9
EIF4G2
ZBED5-AS1
CSNK2A3
MIR4299
MIR8070
USP47
DKK3
LINC02547
MICAL2
MIR6124
MICALCL
PARVA
TEAD1
LINC00958
RASSF10
ARNTL
BTBD10
FAR1
LINC02548
LINC02545
LINC02683
SPON1
RRAS2
COPB1
PSMA1
CYP2R1
CALCB
INSC
LINC02751
SOX6
C11orf58
PLEKHA7
RPS13
PIK3C2A
NUCB2
NCR3LG1
ABCC8
LINC02729
MRGPRX3
SAA1
HPS5
MIR3159
LDHA
LDHAL6A
SPTY2D1OS
TMEM86A
PTPN5
MRGPRX2
ZDHHC13
E2F8
NAV2
NAV2-AS5
MIR4486
NAV2-AS6
DBX1
HTATIP2
PRMT3
NELL1
ANO5
SLC17A6
LINC01495
GAS2
CCDC179
MIR8054
LUZP2
ANO3
BBOX1-AS1
LGR4
LGR4-AS1
MIR8087
BDNF-AS
BDNF
MIR610
KIF18A
METTL15
MIR8068
LINC02546
KCNA4
FSHB
ARL14EP
DNAJC24
IMMP1L
ELP4
PAX6
PAUPAR
LOC100506675
RCN1
WT1
EIF3M
PRRG4
DEPDC7
TCP11L1
LINC00294
CSTF3
CSTF3-DT
HIPK3
KIAA1549L
[truncated: 10,972 more rows]

## Sheet: FUS-DDIT3 reg FD-bound
Supplementary Table 5. Genes regulated by FUS-DDIT3 that are FUS-DDIT3 targets in MLS 402-91 cells.
Gene name
AJAP1
TNFRSF9
H6PD
DHRS3
ACTL8
TMCO4
HTR1D
CLIC4
LDLRAP1
PAQR7
NUDC
IFI6
THEMIS2
SMPDL3B
SESN2
TSPAN1
NEGR1
ADGRL4
LMO4
GBP2
CCDC18
GCLM
DPYD
SNX7
CSF1
OLFML3
SLC22A15
PHGDH
NOTCH2
S100A11
IL6R
KCNN3
ARHGEF2
LMNA
CRABP2
IFI16
AIM2
NECTIN4
FCRLB
UAP1
DDR2
RGS4
ILDR2
ATP1B1
NME7
QSOX1
NCF2
ADIPOR1
IL24
PFKFB2
SYT14
HHAT
ATF3
PTPN14
IRF2BP2
ACTN2
FMN2
SCCPDH
MANCR
NET1
LINP1
NMT2
VIM-AS1
KIAA1217
ITGB1
OGDHL
BICC1
SRGN
HKDC1
FAM241B
AIFM2
LRRC20
P4HA1
ZMIZ1-AS1
ZMIZ1
MAT1A
PAPSS2
LIPA
PDLIM1
SH3PXD2A
COL17A1
TCF7L2
HSPA12A
TACC2
HTRA1
ADAM12
PTPRE
TOLLIP
SLC22A18
TSSC2
NRIP3
TMEM41B
LINC00958
ARNTL
INSC
PLEKHA7
ZDHHC13
LINC00294
CD44
LRRC4C
CD82
TP53I11
LINC02685
LPXN
RPLP0P2
ZNHIT2
SLC25A45
SCYL1
EFEMP2
CORO1B
LINC01537
SYTL2
NOX4
MMP1
DCUN1D5
CASP4
PTS
NCAM1
TMEM25
USP2
NFRKB
C1R
RPL13AP20
GPRC5A
EMP1
ST8SIA1
STK38L
FAR2
SLC38A1
AMIGO2
VDR
LIMA1
NR4A1
KRT80
KRT7
KRT81
KRT8
PMEL
PPM1H
RASSF3
PTPRR
PHLDA1
NAV3
POC1B
ATP2B1
CEP83
FGD6
ISCU
TCTN1
ALDH2
RITA1
RILPL2
TMEM132B
NOC4L
TNFRSF19
GTF3A
PAN3
FLT1
USPL1
STARD13
DCLK1
TSC22D1
COG3
RB1
CKAP2
LMO7
RBM26
GPC6
DCT
UGGT2
COL4A2
TEX29
MCF2L
TMEM255B
PCK2
SEC23A
MDGA2
LINC01588
FRMD6
GNG2
PELI2
RTN1
HIF1A
PLEK2
ZFP36L1
GALNT16
ACOT2
LTBP2
NRXN3
CLMN
BDKRB2
LINC01550
BCL11B
LINC00239
TRMT61A
MOAP1
MTMR10
SCG5
THBS1
KNL1
SPTBN5
FBN1
SHC4
COPS2
RAB27A
SMAD3
CYP1A1
COX5A
IMP3
CSPG4
PEAK1
BCL2A1
CEMIP
AEN
ISG20
ANPEP
MRPS34
HMOX2
CIITA
BMERB1
QPRT
MMP2
LPCAT2
HERPUD1
NLRC5
KIFC3
CDH11
CBFB
BCAR1
VAT1L
ARLNC1
OSGIN1
PFN1
WSCD1
ALOXE3
FAM222B
DUSP14
MIEN1
MSL1
JUP
DHX58
WNK4
VAT1
GNGT2
UTP18
RNF43
CYB561
SLC25A19
UNC13D
RHBDF2
TMC6
SPIRE1
ZNF521
FHOD3
SLC14A1
LIPG
ACAA2
MYO5B
RAB27B
SERPINB2
SERPINB8
TMX3
ZNF516
PIAS4
SIRT6
EBI3
PTPRS
DUS3L
STXBP2
TIMM44
ZNF558
ICAM1
AP1M2
ZNF433-AS1
ZNF788P
ADGRE5
BST2
GDF15
KLHL26
ZNF93
TSHZ3
DMKN
TBCB
ACP7
OPA3
EML2
TPO
ID2
MBOAT2
TRIB2
SDC1
UBXN2A
TP53I3
EFR3B
SLC35F6
KHK
LINC00211
EPAS1
EFEMP1
ANTXR1
DNAH6
TRABD2A
CAPG
USP39
LSP1P4
NPAS2
RFX8
MAP4K4
FHL2
GCC2
MERTK
IL1A
IL1B
STEAP3
MYO7B
LYPD1
NCKAP5
ZEB2
NMI
FMNL2
RBMS1
UBR3
CYBRD1
CDCA7
FKBP7
ZNF385B
ITGA4
ITPRID2
SLC39A10
STK17B
HECW2
NRP2
MYOSLID
CPS1
FN1
IRS1
RHBDD1
INPP5D
ARL4C
COL6A3
JAG1
RIN2
XRN2
ID1
BCL2L1
ZNF341
TGM2
LPIN3
WFDC3
MMP9
TFAP2C
PMEPA1
APCDD1L
C20orf197
CDH4
HSPA13
MIR99AHG
CXADR
BACH1
TIAM1
MORC3
RIPK4
TRPM2
ITGB2
LINC01694
HPS4
LIF
APOL2
IL2RB
RPS19BP1
POLR3H
DESI1
C22orf34
BHLHE40
MTMR14
ARPC4
IRAK2
ANKRD28
GALNT15
SLC4A7
RBMS3
TGFBR2
ZNF620
TMEM42
SEMA3B
WNT5A
PXK
MITF
ROBO1
GBE1
CGGBP1
CLDND1
ST3GAL6
TBC1D23
SENP7
CBLB
NECTIN3
PHLDB2
CCDC80
FSTL1
MYLK
MUC13
EPHB1
ZBTB38
PLS1
PCOLCE2
PLOD2
MBNL1
MME
PLCH1
VEPH1
TRIM59
SKIL
RPL22L1
EIF5A2
PLD1
FNDC3B
TBL1XR1
MCF2L2
KLHL24
PARL
BCL6
FGF12
MB21D2
LRRC15
BDH1
RAB28
TMEM156
KLHL5
SMIM14
PDS5A
LIMCH1
GUF1
ATP10D
DANCR
KIT
IGFBP7
CXCL8
SCARB2
ANXA3
SPP1
TSPAN5
PPP3CA
CENPE
PPA2
ALPK1
SMAD1
ZNF827
ARFIP1
TDO2
PDGFC
ANXA10
DDX60
SH3RF1
PRIMPOL
CFAP97
PDLIM3
SORBS2
TRIML2
MED10
SEMA5A
CMBL
PDZD2
IL7R
SLC1A3
NNT
ITGA1
PLK2
OCLN
LHFPL2
ATP6AP1L
VCAN
EDIL3
RASA1
GLRX
LNPEP
FAM174A
EFNA5
FER
NREP
AP3S1
ARL14EPL
COMMD10
MARCHF3
RAD50
SPOCK1
CYSTM1
PFDN1
HBEGF
SPRY4
NR3C1
CSF1R
PDGFRB
NDST1
LINC01470
ADAM19
TENM2
NKX2-5
LINC01411
SQSTM1
GFPT2
ADTRP
FLOT1
TAP2
HLA-DMB
HLA-DMA
PTK7
ZNF318
VEGFA
SLC35B2
RUNX2
PTP4A1
OGFRL1
FILIP1
NT5E
FBXL4
PRDM1
TUBE1
LAMA4
DSE
NCOA7
TRMT11
SAMD3
TMEM200A
ENPP1
IFNGR1
HIVEP2
PPIL4
AKAP12
ARID1B
SNX9
SYTL3
QKI
THBS2
FAM20C
C7orf50
CHST12
BRAT1
GNA12
FOXK1
FSCN1
ETV1
FAM126A
FKBP9
KIAA0895
INHBA
TNS3
NSUN5
STX1A
LAT2
HIP1
PTPN12
PPP1R9A
ASNS
SERPINE1
NAMPT
HBP1
SLC26A4
NRCAM
FLNC
PLXNA4
DGKI
ZNF786
SOX7
CTSB
DLC1
CSGALNACT1
ENTPD4
SLC25A37
NEFL
BNIP3L
PNMA2
CLU
ADAM9
KAT6A
SNAI2
TMEM68
RAB2A
MYBL1
ARFGEF1
MSC-AS1
SNX16
TRIQK
NCALD
FZD6
CTHRC1
LRP12
OXR1
TRPS1
TNFRSF11B
ATAD2
FBXO32
COL22A1
ZC3H3
CD274
BNC2
IFT74
MOB3B
SIGMAR1
CLTA
KLF9
PSAT1
TUT7
TBC1D2
COL15A1
SLC44A1
CTNNAL1
SUSD1
ZNF618
WHRN
TNFSF15
TNFSF8
TNC
CNTRL
LHX6
FAM102A
SLC25A25
ABL1
C9orf116
PAEP
ARRDC1
ARRDC1-AS1
VCX3B
SHROOM2
WWC3
TMSB4X
ASB9
SYTL5
MAOA
NHSL2
ARMCX2
BEX2
TCEAL1
TSC22D3
COL4A6
MAGEC1
CD99L2
FAM3A
MPP1
RPS4Y1
DDX3Y

## Sheet: Ruxolitinib reg FD-bound
Supplementary Table 5. Genes regulated by ruxolitinib that are FUS-DDIT3 targets in MLS 402-91 cells.
Gene name
UBE2J2
SLC35E2B
CAMTA1
ERRFI1
H6PD
CLCN6
MTHFR
PLOD1
CROCC
UBR4
CAPZB
HSPG2
ZBTB40
LINC01355
ID3
THEMIS2
TXLNA
MARCKSL1
KIAA0319L
MACF1
P3H1
KDM4A
BTBD19
EPS15
CC2D1B
CPT2
HSPB11
SSBP3
USP24
JUN
JAK1
CCN1
SH3GLB1
LRRC8C
TGFBR3
MOV10
VANGL1
CD58
TXNIP
LYSMD1
POGZ
IL6R
ADAR
ZBTB7B
KIRREL1
UAP1
DDR2
MPZL1
ATP1B1
PRRC2C
RABGAP1L
CACYBP
MRPS14
TOR3A
ABL2
LHX4
LAMC2
TSEN15
NIBAN1
GLRX2
ZNF281
CAMSAP2
SHISA4
ADIPOR1
ATP2B4
ZC3H11A
SNRPE
PPP1R15B
CDK18
ELK4
SLC45A3
LAMB3
PTPN14
CNIH4
C1orf198
B3GALNT2
NID1
HEATR1
CEP170
SCCPDH
PFKP
IL15RA
DHTKD1
OPTN
HACD1
DNAJC1
NRP1
CCNYL2
SGMS1
ZWINT
CCDC6
CHST3
VCL
SAMD8
COMTD1
KCNMA1
DLG5
PPIF
ZCCHC24
NUTM2B-AS1
MAT1A
MYOF
LZTS2
INPP5F
CHST15
UROS
DOCK1
PKP3
MOB2
TSSC4
PHLDA2
TSSC2
HBE1
SBF2
LINC00958
PIK3C2A
RCN1
LINC00294
CAPRIN1
CD44
ACCS
DGKZ
AMBRA1
MADD
PRPF19
TMEM138
RPLP0P2
AHNAK
B3GAT3
VPS51
NEAT1
FOSL1
RIN1
RCE1
LRFN4
PC
RPS6KB2
CORO1B
ALDH3B1
LRP5
CCND1
FADD
ARAP1
LIPT2
CAPN5
NARS2
EED
SMCO4
DCUN1D5
FDX1
LAYN
PTS
ATP5MG
PHLDB1
HYOU1
MCAM
SIAE
ZBTB44
WNK1
CACNA2D4
EMG1
C1RL
ARHGDIB
CMAS
DDX11
BICD1
TWF1
ANO6
KMT2D
MFSD5
CALCOCO1
PAN2
STAT2
SPRYD4
BAZ2A
HMGA2-AS1
RAP1B
SOCS2
NDUFA12
CDK17
C12orf75
ISCU
SSH1
UNG
MVK
DDX54
RITA1
LINC00173
GCN1
RNF10
POP5
TMED2
SCARB1
DHX37
TMEM132B
NOC4L
FBRSL1
SMIM10L1
LATS2
GTF3A
POMP
STARD13
NBEA
ALG5
EXOSC8
ITM2B
RB1
FNDC3A
EBPL
RNASEH2B
TDRD3
UCHL3
MYCBP2
DOCK9
RAB20
TUBGCP3
CUL4A
CHAMP1
CHD8
ABHD4
PABPN1
PCK2
NEDD8
SPTSSA
NFKBIA
TOGARAM1
LRR1
DNAAF2
KLHDC2
CDKN3
SAMD4A
FBXO34
EIF2S1
ACTN1
ERH
MAP3K9
PAPLN
LTBP2
AREL1
YLPM1
PGF
NRDE2
ITPK1
OTUB2
GLRX5
C14orf132
TECPR2
INF2
AHNAK2
GPR132
NUDT14
MTA1
CRIP2
NIPA2
APBA2
MAPKBP1
SPPL2A
FAM81A
CIAO2A
PLEKHO2
TIPIN
SMAD3
MAP2K5
LOXL1-AS1
LOXL1
SEMA7A
MAN2C1
SIN3A
CSPG4
RCN2
TSPAN3
BCL2A1
ABHD17C
CEMIP
AKAP13
ABHD2
POLG
IQGAP1
CRTC3
UNC45A
IGF1R
CHSY1
CAPN15
MCRIP2
HAGH
NTHL1
E4F1
CREBBP
MGRN1
CIITA
CLEC16A
NDE1
ABCC1
SMG1
ITPRIPL2
GPRC5B
DCUN1D3
TMEM159
IL4R
PPP4C
ZNF771
RNF40
ARMC5
MMP2
MT1E
ADGRG1
CDH11
LINC00920
PDPR
ARLNC1
CENPN
MPHOSPH6
CDH13
COTL1
C16orf74
EMC8
RNF166
SPATA2L
ABR
DPH1
CLUH
UBE2G1
PELP1
RABEP1
NLRP1
DVL2
PER1
MYH13
MYH4
MYH2
LINC02087
NCOR1
SNHG29
SMCR8
TRIM16L
MAP2K3
TRAF4
PHF12
MYO18A
TAOK1
LASP1
MIEN1
PSMD3
MED24
NR1D1
KRTAP2-3
JUP
P3H4
PSME3
KIF18B
NMT1
MAP3K14
OSBPL7
NFE2L1
ATP5MC1
IGF2BP1
ITGA3
ABCC3
SPAG9
TRIM25
MSI2
DHX40
CLTC
PPM1D
TANC2
NT5C
H3-3B
SRP68
PRPSAP1
RHBDF2
SEPTIN9
TMC6
GAA
EIF4A3
RNF213
RPTOR
ANAPC11
CCDC57
GGNBP2
SERPINF2
USP14
TYMS
TWSG1
VAPA
AFG3L2
CEP192
ABHD3
RMC1
NPC1
HDHD2
LIPG
MBD1
RAB27B
KDSR
SERPINB2
POLRMT
FSTL3
PTBP1
FAM174C
TCF3
SF3A2
OAZ1
GADD45B
NCLN
NFIC
DOHH
HMG20B
DAPK3
EEF2
EBI3
PNPLA6
ELAVL1
ICAM1
PDE4A
SLC44A2
LDLR
CALR
IER2
ADGRE5
OCEL1
NR2F6
PGPEP1
HOMER3
PLEKHF1
RHPN2
CEBPG
SDHAF1
TBCB
SIPA1L3
AKT2
LTBP4
C19orf54
ZNF574
ZNF283
PVR
CLPTM1
EML2
SLC1A5
INAFM1
EHD2
PLA2G4C
TBC1D17
C19orf48
MYADM
CCDC106
ZNF460
ZNF8
ADI1
MBOAT2
ITGB1BP1
HPCAL1
ROCK2
LRATD1
NBAS
SDC1
HS1BP3
ITSN2
DTNB
ASXL2
RAB10
CAD
SLC30A3
PPM1G
BIRC6
HNRNPLL
THADA
CALM2
FANCL
BCL11A
B3GNT2
CNRIP1
GMCL1
SNRPG
SPR
POLE4
POLR1A
TMEM131
RNF149
MERTK
IL1B
STEAP3
CLASP1
BIN1
LYPD1
NCKAP5
PKP4
TANC1
CHN1
MTX2
NFE2L2
AGPS
OSBPL6
UBE2E3
TRAK2
ZDBF2
METTL21A
FN1
MARCHF4
STK11IP
ACSL3
SERPINE2
IRS1
GIGYF2
DGKD
USP40
ARL4C
COL6A3
ILKAP
TRIB3
DDRGK1
PRNP
TRMT6
JAG1
CST3
ENTPD6
PYGB
NOL4L
COMMD7
RALY
TRPC4AP
DLGAP4
TGM2
ACTR5
FAM83D
LPIN3
PKIG
PABPC1L
MMP9
TP53RK
PREX1
ARFGEF2
YTHDF1
MIR155HG
APP
BACH1
TIAM1
URB1
IFNGR2
DOP1B
ETS2
HMGN1
RIPK4
PRDM15
POFUT2
LINC01694
IL17RA
C22orf39
TRMT2A
CRKL
PPM1F
KIAA1671
MYO18B
AP1B1
LIF
APOL6
MYH9
IL2RB
CYTH4
CDC42EP1
PLA2G6
MAFF
ATF4
POLR3H
SREBF2
TBC1D22A
PLXNB2
MTMR14
IRAK2
LSM3
UBE2E2
CMTM7
CRTAP
STAC
LRRFIP2
GOLGA4
CTNNB1
POMGNT2
CDCP1
TMEM158
PTPN23
MAP4
HYAL2
MAPKAPK3
MANF
TKT
SLMAP
FLNB
FAM86DP
CD47
ATG3
GOLGB1
PARP14
MYLK
HEG1
SLC12A8
SNX4
ALDH1L1
MCM2
ABTB1
EEFSEC
AMOTL2
SERP1
SELENOT
PARL
IGF2BP2-AS1
DNAJB11
LPP
LRRC15
MELTF
BDH1
FGFRL1
SLBP
TACC3
NOP14-AS1
QDPR
FRYL
CHIC2
SRD5A3
REST
RCHY1
ANXA3
COQ2
H2AZ1
UBE2D3
PLA2G12A
ANK2
MAD2L1
EXOSC9
LRBA
SH3RF1
PRIMPOL
PDCD6
TRIP13
LPCAT1
NSUN2
MIR4458HG
DAP
TRIO
OTULINL
BASP1
LIFR
EMB
ITGA2
NLN
ERBIN
MAST4
CCNB1
CENPH
HEXB
AGGF1
ERAP1
RGMB
PAM
PJA2
CCDC112
SKP1
PPP2CA
KLHL3
HNRNPA0
FAM13B
FAM53C
UBE2D2
PCDHGB4
PCDHGC3
ARAP3
NDFIP1
SPRY4
SH3RF2
CSF1R
GM2A
LARP1
FAXDC2
CLINT1
DUSP1
PRELID1
GMDS
PSMG4
PXDC1
HIVEP1
PHACTR1
NOL7
MCUR1
MDC1
IER3
HLA-C
NFKBIL1
ITPR3
SNRPC
PPARD
FKBP5
MTCH1
PIM1
CCND3
TNFRSF21
TMEM14A
DST
EEF1A1
FILIP1
TPBG
AKIRIN2
PM20D2
MDN1
POPDC3
PREP
OSTM1
SNX3
SESN1
WASF1
GTF3C6
LAMA4
HDAC2
CCN2
TBPL1
HIVEP2
SASH1
PCMT1
MTRF1L
IGF2R
TRIM27
PHF1
PMS2
IGF2BP3
HIBADH
RP9
VPS41
OGDH
NIPSNAP2
GUSB
TBL2
CLDN4
YWHAG
TMEM243
SRI
ATP5MF
GNB2
TRIP6
SERPINE1
ARMC10
LAMB1
CAV2
FLNC
UBE2H
LINC00513
PLXNA4
CREB3L2
HIPK2
EZH2
FASTK
RHEB
KMT2C
INSIG1
MSRA
PCM1
PSD3
PHYHIP
SORBS3
RHOBTB2
LOXL2
PTK2B
EIF4EBP1
RAB2A
TPD52
PDP1
CCNE2
NDUFAF6
VPS13B
GASAL1
SYBU
ZHX2
FBXO32
NDRG1
ST3GAL1
TRAPPC9
MROH1
MFSD3
LURAP1L
RRAGA
DMRTA1
ANXA2P2
SIGMAR1
FAM214B
UNC13B
ANXA1
RFK
CKS2
AUH
ANP32B
ALG2
SLC44A1
ABITRAM
PTBP3
TNFSF15
TNC
PAPPA
CDK5RAP2
TRAF1
GSN
NEK6
ARPC5L
RPL12
STXBP1
SPTAN1
SET
LRRC8A
USP20
NCS1
SETX
SURF6
WDR5
PAEP
TBL1X
AP1S2
REPS2
MED14
SLC9A7
PHF8
OPHN1
DLG3
SRPX2
COL4A5
PGRMC1
FHL1
CD99L2
FAM50A

## Sheet: FUS-DDIT3&ruxo reg FD-bound
Supplementary Table 5. Genes regulated by both FUS-DDIT3 and ruxolitinib that are FUS-DDIT3 targets in MLS 402-91 cells.
Gene name
H6PD
THEMIS2
IL6R
UAP1
DDR2
ATP1B1
ADIPOR1
PTPN14
SCCPDH
MAT1A
TSSC2
LINC00958
LINC00294
CD44
RPLP0P2
CORO1B
DCUN1D5
PTS
ISCU
RITA1
TMEM132B
NOC4L
GTF3A
STARD13
RB1
PCK2
LTBP2
SMAD3
CSPG4
BCL2A1
CEMIP
CIITA
MMP2
CDH11
ARLNC1
MIEN1
JUP
RHBDF2
TMC6
LIPG
RAB27B
SERPINB2
EBI3
ICAM1
ADGRE5
TBCB
EML2
MBOAT2
SDC1
MERTK
IL1B
STEAP3
LYPD1
NCKAP5
FN1
IRS1
ARL4C
COL6A3
JAG1
TGM2
LPIN3
MMP9
BACH1
TIAM1
RIPK4
LINC01694
LIF
IL2RB
POLR3H
MTMR14
IRAK2
MYLK
PARL
LRRC15
BDH1
ANXA3
SH3RF1
PRIMPOL
SPRY4
CSF1R
FILIP1
LAMA4
HIVEP2
SERPINE1
FLNC
PLXNA4
RAB2A
FBXO32
SIGMAR1
SLC44A1
TNFSF15
TNC
PAEP
CD99L2
