# Supplementary material for: FUS-DDIT3 Fusion Oncoprotein Expression Affects JAK-STAT Signaling in Myxoid Liposarcoma
Source: Front Oncol. 2022 Feb 3;12:816894. doi: 10.3389/fonc.2022.816894 (PMC8851354; doi:10.3389/fonc.2022.816894)
Supplement: Supplementary file 7 [file Table_6.xlsx]

## Sheet: STAT3-bound genes GM12878
Supplementary Table 6. STAT3-bound unique genes in GM12878 cells.
Gene name
OR4F5
LINC01128
ISG15
AGRN
AURKAIP1
NADK
WRAP73
TP73
LINC01777
ACOT7
RERE-AS1
RERE
SLC2A5
LNCTAM34A
LINC02606
DFFA
RNU5E-1
MIIP
TNFRSF8
ZBTB17
RNVU1-18
LINC01783
ESPNP
MIR3675
EIF4G3
USP48
GALE
MIR4425
ARID1A
FGR
THEMIS2
PTAFR
DNAJC8
RNU11
LAPTM5
PUM1
HCRTR1
PTP4A2
KPNA6
AZIN2
ZSCAN20
SMIM12
OSCP1
SF3A3
LINC01685
MACF1
NT5C1A
RLF
SMAP2
HIVEP3
PLK3
EPS15
LOC100507564
SSBP3
TACSTD2
JUN
FGGY
PATJ
ATG4C
PDE4B
IL23R
IL12RB2
GNG12-AS1
CTH
NEGR1
ST6GALNAC3
IFI44L
LINC01364
GBP2
LRRC8B
LRRC8C-DT
GFI1
DIPK1A
BCAR3
GPR88
LOC101928370
LINC01307
PRMT6
VAV3
FAM102B
SCARNA2
CHI3L2
LINC01160
RAP1A
WNT2B
RSBN1
ATP1A1
CD58
MIR548AC
TTF2
TENT5C
WARS2-AS1
LINC01780
PHGDH
RNVU1-19
SRGAP2C
EMBP1
RNVU1-15
SRGAP2B
RNVU1-14
PDZK1
HJV
RNVU1-8
RNVU1-7
LINC01138
LINC00869
H2BC18
LOC105371433
TARS2
ADAMTSL4
ADAMTSL4-AS1
VPS72
PSMB4
GATAD2B
ATP8B2
IL6R-AS1
ZBTB7B
ADAM15
MUC1
LMNA
SLC25A44
PMF1
TSACC
METTL25B
PRCC
FCRL4
MNDA
AIM2
VANGL2
SLAMF1
SLAMF7
HSPA7
NUF2
NME7
SCYL3
MYOCOS
DNM3
FASLG
TNFSF4
RABGAP1L-DT
COP1
LINC01741
AXDND1
IER5
ZNF648
RGSL1
LINC01686
LAMC1
COLGALT2
LINC01037
RGS1
RGS13
LINC01724
ZBTB41
NEK7
PTPRC
MIR181A1HG
LINC01222
LINC02789
GPR25
PPP1R12B
SYT2
LINC01353
BTG2
ATP2B4
SNRPE
TMCC2
NUAK2
RHEX
MAPKAPK2
IL10
IL19
PIGR
CD55
MIR29B2CHG
CD34
HHAT
INTS7
ATF3
BATF3
ESRRG
GPATCH2
LYPLAL1-AS1
EPRS1
RAB3GAP2
HLX
DUSP10
LINC01655
LINC02257
SUSD4
DEGS1
CNIH3
PARP1
ITPKB-IT1
COQ8A
RHOU
ACTA1
GALNT2
KCNK1
SLC35F3
TARBP1
LOC101927851
TOMM20
GGPS1
NID1
GPR137B
HEATR1
OPN3
MIR3916
NLRP3
OR2T2
OR2T27
KLF6
LINC02639
NET1
IL2RA
LINC02649
SFMBT2
GATA3
CELF2
ECHDC3
UPF2
DHTKD1
CDC123
MIR4481
FRMD4A
MIR4293
FAM107B
DCLRE1C
NMT2
VIM-AS1
ST8SIA6
STAM
SLC39A12-AS1
CACNB2
NSUN6
PLXDC2
MLLT10
PIP4K2A
KIAA1217
LINC01516
APBB1IP
SVIL
MAP3K8
LINC02644
ZEB1
EPC1
PARD3
CREM
BMS1
LINC00841
LINC02881
DEPP1
GLUD1P2
FRMPD2
MAPK8
ARHGAP22
WDFY4
SGMS1
CSTF2T
MBL2
LINC00844
ANK3
TMEM26
ARID5B
ZNF365
ADO
EGR2
LINC01515
CTNNA3
DNAJC12
MYPN
PRF1
SLC29A3
PSAP
ASCC1
DDIT4
DNAJB12
NUDT13
LOC102723439
ANXA11
TSPAN14
LINC02650
BMPR1A
PTEN
LINC01375
LINC00502
BTAF1
HHEX
EXOC6
MYOF
FRA10AC1
HELLS
PDLIM1
ENTPD1
R3HCC1L
DNMBP
HIF1AN
BTRC
SORCS1
LINC01435
XPNPEP1
SMNDC1
DUSP5
SMC3
RBM20
VTI1A
TCF7L2
ABLIM1
EMX2OS
FAM204A
INPP5F
BUB3
CHST15
OAT
FAM53B-AS1
MIR4296
ADAM12
PTPRE
INPP5A
PAOX
SCGB1C1
NLRP6
B4GALNT4
PTDSS2
LSP1
TSSC4
TSSC2
NUP98
RRM1
HBE1
APBB1
SCUBE2
IPO7
SBF2
ZBED5
MIR6124
RASSF10
PDE3B
PLEKHA7
NUCB2
LDHA
E2F8
NAV2-AS5
FANCF
BBOX1-AS1
CCDC34
EIF3M
NAT10
ABTB2
PDHX
RAG1
LINC02760
LRRC4C
ALKBH3
TSPAN18
LRP4
SLC39A13
MIR3161
SLC43A3
UBE2L6
FAM111B
MPEG1
MS4A4A
MS4A1
PRPF19
CD5
SYT7
TUT1
WDR74
PLAAT2
GPR137
EHD1
VPS51
NEAT1
MIR612
LOC101927789
MALAT1
ZNRD2-DT
EIF1AD
PACS1
RAB1B
RIN1
NPAS4
KDM2A
POLD4
PTPRCAP
AIP
NUDT8
LRP5
MYEOV
FADD
SHANK2
ARAP1
FCHSD2
RELT
CLNS1A
MIR708
PRCP
RAB30
TMEM126B
MIR6755
ME3
MIR3166
CTSC
MIR1261
SCARNA9
MAML2
ARHGAP42
BIRC3
TMEM123
MMP7
MMP20
EXPH5
ZC3H12C
LINC02764
C11orf71
CADM1
LINC00900
SIK3
DSCAML1
IL10RA
JAML
TREH
DDX6
BCL9L
NECTIN1
POU2F3
LOC101929227
SORL1
MIR4493
VWA5A
SLC37A2
LOC101929473
LINC02098
ETS1
SENCR
PRDM10
LINC00167
OPCML
WNK1
RAD52
WNT5B
CACNA2D4
CACNA1C-IT3
CCND2-AS1
C1RL
SLC2A3
AICDA
MFAP5
LINC02367
CLEC2D
CLECL1
CD69
CLEC1A
CLEC7A
LINC02366
LINC01252
ETV6
BCL2L14
LRP6
DUSP16
DDX47
GRIN2B
ATF7IP
PTPRO
LINC02398
GOLT1B
LINC00477
BCAT1
LINC02909
IRAG2
SSPN
ITPR2
FGFR1OP2
STK38L
TMTC1
ETFBKMT
AMN1
H3-5
BICD1
ALG10B
ABCD2
LRRK2
ZCRB1
NELL2
LINC00938
SCAF11
SLC38A1
PFKM
C12orf54
RACGAP1
LIMA1
CISTR
ESYT1
STAT2
MARS1
LINC02389
MDM1
CPSF6
CNOT2
CAPS2
KRR1
PHLDA1
BBS10
ZDHHC17
E2F7
NAV3
SYT1
PAWR
TMTC2
ATP2B1
LINC02399
EPYC
LINC02397
EEA1
LOC643339
CRADD
PLXNC1
KRT19P2
FGD6
ELK3
CFAP54
MIR4303
SLC9A7P1
TMPO-AS1
ANKS1B
ACTR6
DRAM1
LOC101929058
C12orf42
HSP90B1
C12orf73
CHST11
MIR3922
SLC41A2
NOPCHAP1
POLR3B
RIC8B
CMKLR1
ISCU
SELPLG
MIR4496
SVOP
ALKBH2
ANKRD13A
C12orf76
PPTC7
TCTN1
HVCN1
TRAFD1
HECTD4
OAS1
DTX1
IQCD
MAP1LC3B2
TAOK3
PXN-AS1
RNU4-2
RNU4-1
MLEC
SPPL3
P2RX7
KDM2B
PSMD9
CFAP251
HCAR1
CDK2AP1
SBNO1-AS1
NCOR2
SCARB1
UBC
LINC02405
GLT1D1
LINC00350
ZMYM2
LINC00540
LINC00621
MIPEP
SPATA13
USP12-AS1
PAN3
FLT1
LINC00544
LINC00426
USPL1
ALOX5AP
EEF1DP3
STARD13-AS
STARD13
NHLRC3
COG6
LINC00598
FOXO1
MRPS31
VWA8-AS1
LINC02341
EPSTI1
NUFIP1
HTR2A
RB1
LINC00462
FNDC3A
CAB39L
SPRYD7
DLEU1
WDFY2
LINC00374
LINC01075
PCDH9-AS2
LMO7
MYCBP2
SLAIN1
LINC00331
RBM26
LINC00564
LINC00456
RAP2A
STK24
UBAC2
MIR623
TM9SF2
SLC10A2
TNFSF13B
MYO16-AS1
RASA3
TEP1
RNASE10
ANG
TOX4
LOC105370401
LINC02332
DAD1
SLC7A7
DHRS2
IRF9
IPO4
TINF2
LINC02282
G2E3-AS1
HECTD1
EGLN3
PSMA6
RALGAPA1
BRMS1L
SEC23A
FBXO33
FANCM
MIS18BP1
MDGA2
NEMF
LINC01599
DDHD1-DT
MIR5580
SAMD4A
MAPK1IP1L
LINC01500
DAAM1
PRKCH
SYNE2
LINC02324
ZFYVE26
RAD51B
LOC100996664
ZFP36L1
TTC9
SNORD56B
SIPA1L1
RGS6
MIR7843
NUMB
MIDEAS
BATF
GPATCH2L
VASH1
LINC01629
IRF2BPL
LINC02288
LINC02289
TMEM63C
SAMD15
LOC101928504
LINC02329
FOXN3
FOXN3-AS1
DGLUCY
CCDC88C
SLC24A4
RIN3
GOLGA5
ASB2
LINC02292
SYNE3
TCL6
PPP2R5C
RCOR1
TRAF3
EIF5
MARK3
COA8
GPR132
TMEM121
MIR8071-1
MIR4537
UBE3A
GOLGA8M
NANOGP8
LINC01852
THBS1
CCDC32
CATSPER2P1
ELL3
MFAP1
SPG11
TRIM69
TERB2
SHC4
MIR4712
GLDN
BCL2L10
MYO5A
RFX7
TEX9
ZNF280D
RNF111
MYO1E
FAM81A
RORA
USP3
CIAO2A
CSNK1G1
TRIP4
ZNF609
PDCD7
RNU5A-1
RNU5B-1
RAB11A
SMAD6
SMAD3
IQCH
MAP2K5
PCAT29
LINC02205
MYO9A
GRAMD2A
CSK
MIR4513
PPCDC
C15orf39
SIN3A
NRG4
SCAPER
LOC100129540
BCL2A1
ZFAND6
CFAP161
IL16
SNHG21
SLC28A1
AKAP13
ISG20
MFGE8
POLG
TICRR
AP3S2
SEMA4B
IQGAP1
LINC01585
FURIN
SLCO3A1
MCTP2
LINC00924
LOC105369212
IGF1R
MEF2A
LINS1
ASB7
SELENOS
ATP6V0C
IL32
LINC01569
ZNF500
TMEM114
USP7
GRIN2A
ATF7IP2
TVP23A
CIITA
CLEC16A
MIR548H2
RMI2
LOC400499
SNN
SNX29
MIR4718
SHISA9
LINC02185
LINC02130
ABCC6
LOC102723692
XYLT1
SMG1
SNX29P1
SMG1P3
METTL9
CDR2
RRN3P3
SCNN1B
PLK1
PRKCB
ARHGAP17
LINC02175
IL21R-AS1
NPIPB6
CLN3
NPIPB8
RABEP2
SPN
MVP
LOC112694756
CORO1A
SEPHS2
ITGAL
ZNF764
ZNF785
ZNF267
DNAJA2
ABCC11
SIAH1
TENT4B
SLC12A3
NLRC5
CCL22
ADGRG5
CCDC113
TK2
TSNAXIP1
CENPT
EDC4
CDH1
ST3GAL2
MARVELD3
AP1G1
ATXN1L
LINC01572
LINC01568
CNTNAP4
MON1B
WWOX
CMIP
PLCG2
CDH13
MEAK7
LINC00311
LINC01082
LOC102724467
MIR6775
BANP
CYBA
SNAI3
CBFA2T3
ACSF3
ANKRD11
SPATA2L
FANCA
ABR
SMG6
METTL16
PAFAH1B1
UBE2G1
PFN1
SCIMP
RABEP1
ASGR2
FGF11
ZBTB4
SNORD118
BORCS6
PIK3R6
PIK3R5
STX8
CDRT15
CDRT1
ADORA2B
PIGL
TBC1D27P
PRPSAP2
SNORD3B-1
SLC47A1
MIR4522
KSR1
NLK
TNFAIP1
SSH2
CPD
MYO1D
CCL1
RFFL
CCL3
PSMB3
CWC25
IKZF3
ZPBP2
CASC3
RARA
CCR7
SMARCE1
STAT5B
STAT3
EZH1
VPS25
RPL27
RNU2-1
LINC00910
DHX8
G6PC3
GRN
FMNL1
SKAP1-AS2
SKAP1
CALCOCO2
FAM117A
NME1
TMEM100
MSI2
TSPOAP1-AS1
TEX14
VMP1
MIR21
USP32
BRIP1
SMARCD2
SMURF2
GNA13
RGS9
PRKCA-AS1
MIR634
PITPNC1
NOL11
PRKAR1A
LINC02003
LINC00673
RPL38
DNAI2
ARMC7
SLC25A19
FOXJ1
RNF157
UBALD2
PRCD
MIR6516
SEC14L1
SEPTIN9
LINC01973
SOCS3
DNAH17
SCAT1
USP36
RNF213
RPTOR
SLC25A10
LINC01970
FOXK2
MYOM1
DLGAP1-AS1
DLGAP1-AS2
DLGAP1
TMEM200C
L3MBTL4
PTPRM
RAB31
PIEZO2
PTPN2
CABLES1
TMEM241
TTC39C
AQP4-AS1
B4GALT6
SLC25A52
DTNA
INO80C
GALNT1
MIR924HG
PIK3C3
LINC00907
SETBP1
SLC14A2
EPG5
RNF165
CTIF
DYM
DCC
MBD2
SNORA37
POLI
TCF4
LINC01539
LINC-ROR
ATP8B1
NEDD4L
ALPK2
MALT1
PMAIP1
RNF152
BCL2
CD226
RTTN
ZADH2
ATP9B
NFATC1
TXNL4A
HCN2
POLRMT
MED16
ARID3A
RNU6-9
NDUFS7
SCAMP4
MOB3A
AP3D1
PLEKHJ1
PEAK3
MIR7850
GNG7
NFIC
SIRT6
TNFAIP8L1
DPP9
RFX2
MLLT1
CD70
ADGRE4P
INSR
ARHGEF18
FCER2
ZNF561-AS1
PPAN-P2RY11
S1PR2
ICAM1
KRI1
SLC44A2
ILF3
CARM1
LOC105372273
ELAVL3
ACP5
ZNF791
HOOK2
SYCE2
LYL1
TRMT1
CACNA1A
MIR23AHG
ADGRE5
DNAJB1
CLEC17A
ADGRE3
KLF2
EPS15L1
MED26
MYO9B
ANO8
NIBAN3
JAK3
PIK3R2
GRAMD1A
FXYD5
FAM187B
MIR5196
LINC01531
FFAR2
ZBTB32
ZNF420
SIPA1L3
CATSPERG
PSMD8
RYR1
ZFP36
DYRK1B
MAP3K10
POU2F2
CXCL17
SMG9
KCNN4
BCL3
ERCC1
GIPR
QPCTL
IGFL1
EMP3
GRIN2D
SPHK2
CD37
SLC17A7
ALDH16A1
IL4I1
ZNF473
NAPSB
KLKP1
CTU1
SIGLEC8
ZNF175
ZNF350
RPS9
PPP6R1
ZNF580
ZNF805
ZNF460
ZNF416
ERVK3-1
ZNF497
CENPBD1P1
LINC01250
EIPR1
RPS7
LINC01249
LINC01247
GRASLND
RNF144A
LOC101929551
LINC00299
LINC01814
MBOAT2
YWHAQ
TAF1B
RRM2
ATP6V1C2
LPIN1
MIR4262
MIR3681HG
LINC00276
NBAS
SMC6
LOC107985856
UBXN2A
DNAJC27
DNMT3A
MIR1301
DTNB
GAREM2
SLC35F6
EIF2B4
RBKS
SPDYA
TRMT61B
LINC01936
RASGRP3
QPCT
LINC00211
CYP1B1-AS1
ATL2
HNRNPLL
MAP4K3-DT
MTA3
ZFP36L2
THADA
CAMKMT
PRKCE
EPAS1
CRIPT
TTC7A
EPCAM-DT
ACYP2
SPTBN1
CCDC88A
MIR4432HG
BCL11A
FAM161A
COMMD1
B3GNT2
WDPCP
LOC100507006
MIR4433A
SERTAD2
LINC02245
SPRED2
PNO1
PLEK
ARHGAP25
LINC01816
MOB1A
MTHFD2
HTRA2
M1AP
MIR5000
LRRTM4-AS1
REG3G
LINC01815
POLR1A
EIF2AK3
DUSP2
NEURL3
KANSL3
TMEM131
INPP4A
CHST10
LINC01849
RNF149
MAP4K4
IL1R2
IL1R1
IL1RL2
LIMS1
MIR4265
SEPTIN10
LIMS3
BUB1
ACOXL
ACOXL-AS1
MIR4435-2HG
CBWD2
SLC35F5
ACTR3
INSIG2
DBI
CFAP221
RALB
LINC01941
BIN1
SFT2D3
ARHGEF4
MGAT5
TMEM163
DARS1-AS1
CXCR4
TEX41
LINC01817
KCNJ3
CYTIP
LY75
LINC02478
TANK
PSMD14
DPP4
COBLL1
CERS6
GPR155
HNRNPA3
CHROMR
TTN-AS1
CWC22
LINC01934
MIR4437
ZC3H15
NAB1
STAT1
NABP1
TMEFF2
SLC39A10
DNAH7
STK17B
HECW2
SATB2
BZW1
CFLAR
CASP8
CTLA4
ICOS
NRP2
KLF7
MIR1302-4
PIKFYVE
CPS1
MIR548F2
IKZF2
MIR4438
BARD1
SNHG31
LINC00607
DIRC3-AS1
AAMP
AP1S3
CUL3
DOCK10
SPHKAP
TRIP12
SP100
LINC01907
GPR55
SPATA3
ARMC9
TEX44
PTMA
INPP5D
LOC93463
RBM44
HDAC4
MTERF4
SEPTIN2
FARP2
STK25
NEU4
SIRPD
STK35
SNRPB
TMEM230
GPCPD1
CHGB
CASC20
SLX4IP
LOC339593
ESF1
FLRT3
MACROD2-AS1
MACROD2
SNX5
RALGAPA2
ABHD12
NCOA6
CNBD2
RBL1
RPRD1B
PPP1R16B
FAM83D
LINC01370
PLCG1
MYBL2
GTSF1L
TOX2
STK4
KCNS1
SYS1
WFDC3
ZMYND8
SULF2
PREX1
PTGIS
B4GALT5
SLC9A8
LINC01271
PTPN1
BCAS4
ADNP
MIR3194
ZFP64
TSHZ2
ZNF217
SUMO1P1
BCAS1
PFDN4
DOK5
GNAS
CTSZ
ADRM1
LINC01749
LIME1
ABHD16B
LOC102723360
CBSL
MIR6724-1
MIR3648-1
RNA5-8SN4
SAMSN1
LINC02246
USP25
C21orf91-OT1
LINC00158
BACH1
TIAM1
SOD1
RUNX1
CBR3-AS1
CLDN14
DSCR10
UBASH3A
SLC37A1
PKNOX1
AATBC
AGPAT3
ADARB1
LINC01694
MIR3198-1
MICAL3
MED15
UBE2L3
MAPK1
IGLL5
TFIP11-DT
PITPNB
CHEK2
ZNRF3
KREMEN1
NF2
LARGE1
ISX
TOM1
HMOX1
APOL6
APOL2
MYH9
IL2RB
CARD10
NOL12
TMEM184B
CBX6
RPL3
RPS19BP1
GRAP2
MIR1281
SREBF2
TNFRSF13C
CENPM
ARFGAP3
PARVB
ATXN10
TBC1D22A
IL17REL
KLHDC7B
CHL1
ITPR1
BHLHE40
MIR4790
GRM7-AS3
GRM7
SSUH2
THUMPD3-AS1
TATDN2
VGLL4
RAF1
TMEM40
NUP210
SH3BP5
COLQ
BTD
ANKRD28
RFTN1
DAZL
PLCL2
TBC1D5
SATB1-AS1
UBE2E2-AS1
UBE2E1
NEK10
ZCWPW2
MIR466
STT3B
CMTM7
CMTM6
PDCD6IP
TRANK1
DLEC1
ULK4
CCR9
LZTFL1
LRRC2-AS1
PTH1R
USP4
SFMBT1
DCP1A
TASOR
ARHGEF3
DNASE1L3
CFAP20DC
FHIT
PTPRG
ARL6IP5
FRMD4B
FOXP1
LINC00877
LINC00870
RYBP
ROBO1
GBE1
LINC02008
CGGBP1
MTHFD2P1
GPR15
COL8A1
ZBTB11
CEP97
NXPE3
NFKBIZ
LINC02085
ZPLD1
MIR548AB
CBLB
HHLA2
MIR567
GCSAM
TBILA
BTLA
CCDC80
LSAMP-AS1
LOC105374060
TIMMDC1
GOLGB1
ILDR1
KPNA1
PARP9
DTX3L
PARP15
RPN1
RAB43
HMCES
PIK3R4
ATP2C1
UBA5
BFSP2
CDV3
TOPBP1
EPHB1
NCK1
CLDN18
ZBTB38
DIPK2A
LINC02046
WWTR1
MBNL1
TMEM14EP
P2RY1
GPR149
SLC33A1
TIPARP
LINC00886
CCNL1
MLF1-DT
ARL14
B3GALNT1
SERPINI1
LOC100128164
PRKCI
TNIK
FNDC3B
TNFSF10
TBL1XR1
ZMAT3
CCDC39
LAMP3
KLHL6
POLR2H
TMEM41A
LINC02052
ST6GAL1
BCL6
LPP
FGF12-AS1
FGF12
MB21D2
HES1
LINC00884
MIR3137
PPP1R2
SDHAP2
PIGX
RUBCN
MXD4
TNIP2
SH3BP2
HTT
RGS12
STX18-IT1
JAKMIP1
CLNK
LCORL
PPARGC1A
RBPJ
STIM2
DTHD1
LINC02505
C4orf19
TBC1D1
LINC02513
TLR10
TLR1
TMEM156
SMIM14
RHOH
RBM47
BEND4
CORIN
NIPAL1
DANCR
SCFD2
LNX1
LINC02283
AASDH
SPINK2
STAP1
JCHAIN
GC
NPFFR2
RASSF6
BTC
CXCL11
SCARB2
SHROOM3
CXCL13
ANXA3
LINC01094
CFAP299
HNRNPD
COPS4
COQ2
ARHGAP24
MIR4451
MIR4452
AFF1
HERC6
HERC3
CCSER1
UNC5C
TSPAN5
DAPP1
EMCN
BANK1
NFKB1
CXXC4-AS1
TET2
TET2-AS1
PPA2
INTS12
TIFA
ANK2
CAMK2D
UGT8
USP53
LINC01091
INTU
LINC02615
LOC105377448
TBC1D9
LINC02432
GAB1
LOC101927636
REELD1
MIR4799
MIR4453
TMEM154
TMEM131L
FNIP2
LINC02233
MIR4454
SPOCK3
LINC02174
SCRG1
HPGD
GPM6A
SPCS3
ING2
RWDD4
ENPP6
LINC02363
IRF2
CENPU
MIR3945
SNX25
PDCD6-DT
AHRR
CEP72
MIR4457
MRPL36
UBE2QL1
TENT4A
ADCY2
ANKRD33B
DAP
MIR4637
LINC02111
PRDM9
MTMR12
SUB1
BRIX1
PRLR
CPLANE1
PTGER4
OXCT1
ANXA2R
MRPS30
HCN1
ITGA1
FLJ31104
ANKRD55
C5orf67
CD180
PIK3R1
LINC02198
ARHGEF28
ENC1
NSA2
POLK
POC5
SV2C
IQGAP2
F2R
PDE8B
LHFPL2
ARSB
DMGDH
SERINC5
MSH3
ATG10
MEF2C
MEF2C-AS1
ADGRV1
LUCAT1
MCTP1
RHOBTB3
ELL2
LNPEP
LIX1
CHD1
MIR548P
ST8SIA4
EFNA5
PJA2
MAN2A1
SLC25A46
DCP2
PGGT1B
TICAM2-AS1
TMED7-TICAM2
COMMD10
SEMA6A-AS2
LINC02214
HSD17B4
LINC02201
ZNF608
LOC101927421
LMNB1-DT
CDC42SE2
ACSL6
IRF1
IL5
TH2LCRR
VDAC1
TCF7
CATSPER3
FAM13B
BRD8
DNAJC18
CXXC5
DIAPH1
ARHGAP26
NR3C1
TCERG1
SMIM3
ANXA6
CCDC69
SPARC
ATOX1
GALNT10
HAVCR1
ADAM19
CLINT1
EBF1
RNF145
LINC01845
SLU7
MIR3142HG
ATP10B
DOCK2
FBXW11
LINC01485
UIMC1
RGS14
MAML1
OR2V1
LINC00266-3
LOC285766
DUSP22
IRF4
MIR4645
SERPINB6
LINC02533
F13A1
LY86-AS1
RREB1
PIP5K1P1
MIR5689
SYCP2L
NEDD9
ADTRP
HIVEP1
EDN1
LINC02530
TBC1D7-LOC100130357
GFOD1
CD83
JARID2
MYLIP
GMPR
ATXN1
RNF144B
MBOAT1
CDKAL1
LINC00581
SOX4
NRSN1
RIPOR2
SLC17A2
H1-2
H2BC4
H4C4
H2BC13
H4C12
H2AC15
MDC1
BAK1
ILRUN
TAF11
DEF6
FANCE
MIR4462
KCNK16
KIF6
TDRG1
TREM1
NCR2
LINC01276
TFEB
MED20
TRERF1
ZNF318
SCIRT
CLIC5
LOC101927082
IL17F
EFHC1
ELOVL5
GCLC
BMP5
DST
LGSN
PTP4A1
EYS
SMAP1
KCNQ5
EEF1A1
COL12A1
TMEM30A-DT
CYB5R4
CEP162
LINC01611
LINC02535
SNORD50B
AKIRIN2
RNGTT
PNRC1
BACH2
MIR4464
MAP3K7
MIR548AI
FAXC
SIM1
PREP
PRDM1
ATG5
LINC02526
FOXO3
CD164
GTF3C6
REV3L
FYN
LINC02541
MARCKS
TPI1P3
GOPC
LAMA2
ARHGAP18
SMLR1
AKAP7
MOXD1
STX7
SNORA33
TBPL1
SGK1
LINC01010
LOC101928304
AHI1
LOC101928429
IL20RA
WAKMAR2
FLJ46906
MIR4465
VTA1
HIVEP2
PHACTR2-AS1
STX11
UST
UST-AS2
PLEKHG1
ESR1
SYNE1
RGS17
IPCEF1
TIAM2
TFB1M
ARID1B
ZDHHC14
MIR3692
SNX9
SYTL3
TAGAP
IGF2R
MAP3K4
QKI
MEAT6
RPS6KA2
CCR6
SUN1
ADAP1
MIR339
GNA12
WIPI2
ACTB
MIR6874
CYTH3
GLCCI1-DT
THSD7A
TMEM106B
DGKB
AHR
LINC02888
LINC02889
HDAC9
LOC100506098
SP4
CDCA7L
STEAP1B
CCDC126
OSBPL3
MIR148A
SNX10
CREB5
CHN2
ZNRF2
MINDY4
PDE1C
LOC100506725
LOC101928618
MIR1200
GPR141
NME8
YAE1
INHBA
GLI3
HECW1
LUARIS
STK17A
COA1
MRPS24
OGDH
MYO1G
PKD1L1
UPP1
VWC2
IKZF1
ELDR
VOPP1
ZNF92
LOC441242
GUSB
MIR4650-1
AUTS2
NCF1B
CLIP2
GTF2I
STAG3L1
LINC00972
TMEM243
ABCB1
CLDN12
PTTG1IP2
CDK14
CDK6
BET1
ASB4
DYNC1I1
BHLHA15
ATP5MF-PTCD1
ZNF3
ZCWPW1
FBXO24
MOGAT3
CUX1
RASA4B
RASA4DP
PSMC2
LHFPL3-AS2
ATXN7L1
SYPL1
NAMPT
CCDC71L
PIK3CG
HBP1
LAMB4
MDFIC
ST7-OT4
WNT16
FAM3C
SLC13A1
GRM8
SND1
IRF5
UBE2H
KLHDC10
LINC-PINT
BPGM
[truncated: 242 more rows]

## Sheet: STAT3-bound genes HeLa S3
Supplementary Table 6. STAT3-bound unique genes in HeLa-S3 cells.
Gene name
DDX11L1
MIR6859-1
WASH7P
MIR1302-2
FAM138A
OR4F5
LOC729737
DDX11L17
OR4F29
LOC100132287
LOC101928626
OR4F16
LOC100288069
FAM87B
LINC01128
FAM41C
LINC02593
SAMD11
NOC2L
PERM1
HES4
ISG15
AGRN
LOC100288175
C1orf159
LINC01342
MIR200B
TTLL10
TNFRSF18
TNFRSF4
SDF4
UBE2J2
SCNN1D
INTS11
MXRA8
AURKAIP1
CCNL2
MRPL20
ANKRD65
TMEM88B
LINC01770
ATAD3C
ATAD3B
ATAD3A
SSU72
FNDC10
LOC105378586
MIB2
MMP23B
CDK11B
SLC35E2B
CDK11A
SLC35E2A
NADK
GNB1
CALML6
CFAP74
GABRD
LOC105378591
PRKCZ
PRKCZ-AS1
FAAP20
SKI
LOC100129534
MORN1
RER1
PEX10
PLCH2
HES5
TNFRSF14-AS1
LOC100996583
MMEL1
TTC34
ACTRT2
PRDM16-DT
PRDM16
MIR4251
ARHGEF16
MEGF6
MIR551A
TPRG1L
WRAP73
TP73
TP73-AS1
CCDC27
SMIM1
LRRC47
CEP104
DFFB
C1orf174
LINC01134
LINC01346
LINC01345
LINC01777
LINC01646
AJAP1
MIR4689
NPHP4
KCNAB2
CHD5
RPL22
RNF207
LINC00337
GPR153
ACOT7
HES2
MIR4252
ESPN
TNFRSF25
PLEKHG5
NOL9
TAS1R1
ZBTB48
KLHL21
PHF13
THAP3
DNAJC11
LINC01672
CAMTA1-DT
CAMTA1
CAMTA1-AS2
VAMP3
PER3
UTS2
TNFRSF9
PARK7
ERRFI1
LINC01714
SLC45A1
RERE
RERE-AS1
MIR6728
ENO1
CA6
SLC2A7
SLC2A5
GPR157
MIR34A
LNCTAM34A
H6PD
SPSB1
LINC02606
SLC25A33
TMEM201
PIK3CD
PIK3CD-AS1
PIK3CD-AS2
CLSTN1
CTNNBIP1
LZIC
NMNAT1
TMEM274P
MIR5697
RBP7
UBE4B
KIF1B
RNU6-1
PGD
CENPS-CORT
CENPS
CORT
PEX14
CASZ1
C1orf127
TARDBP
MASP2
SRM
EXOSC10
EXOSC10-AS1
MTOR
MTOR-AS1
ANGPTL7
UBIAD1
DISP3
LINC01647
FBXO2
FBXO44
FBXO6
MAD2L2
DRAXIN
AGTRAP
C1orf167
MTHFR
NPPA-AS1
NPPA
NPPB
RNU5E-1
KIAA2013
PLOD1
MFN2
MIIP
TNFRSF8
MIR7846
TNFRSF1B
VPS13D
SNORA59B
MIR6730
DHRS3
AADACL4
AADACL3
C1orf158
PRAMEF12
PRAMEF1
LINC01784
PRAMEF11
HNRNPCL1
PRAMEF2
PRAMEF4
PRAMEF10
PRAMEF7
PRAMEF6
PRAMEF27
HNRNPCL2
PRAMEF13
PRAMEF18
PRAMEF5
PRAMEF8
PRAMEF33
PRAMEF15
PRAMEF14
PRAMEF19
PRAMEF17
PRAMEF20
LRRC38
PDPN
PRDM2
KAZN
KAZN-AS1
TMEM51-AS1
TMEM51
TMEM51-AS2
FHAD1
EFHD2
CTRC
CELA2A
CELA2B
CASP9
SCARNA21B
DNAJC16
AGMAT
DDI2
RSC1A1
PLEKHM2
SLC25A34
TMEM82
SLC25A34-AS1
FBLIM1
UQCRHL
SPEN
FLJ37453
ZBTB17
SRARP
HSPB7
FAM131C
EPHA2
ARHGEF19
CPLANE2
FBXO42
SZRD1
SPATA21
NECAP2
LINC01772
CROCCP3
RNVU1-18
LINC01783
NBPF1
CROCCP2
ESPNP
CROCC
MST1L
LOC112267871
ATP13A2
SDHB
PADI2
LINC02783
PADI3
MIR3972
PADI4
PADI6
RCC2
ARHGEF10L
ACTL8
LINC01654
IGSF21
KLHDC7A
PAX7
TAS1R2
ALDH4A1
MIR1290
IFFO2
UBR4
EMC1
AKR7L
AKR7A3
AKR7A2
SLC66A1
CAPZB
LOC105378614
RPS14P3
NBL1
HTR6
TMCO4
RNF186
OTUD3
PLA2G2E
PLA2G2A
PLA2G5
PLA2G2D
PLA2G2F
LOC117779438
LINC01757
VWA5B1
LINC01141
MUL1
FAM43B
CDA
PINK1
DDOST
KIF17
SH2D5
HP1BP3
EIF4G3
ECE1
NBPF3
ALPL
RAP1GAP
USP48
LDLRAD2
HSPG2
CELA3B
CELA3A
LINC00339
LINC01635
CDC42
WNT4
MIR4418
ZBTB40
EPHA8
MIR6127
EPHB2
MIR4253
LACTBL1
TEX46
KDM1A
LUZP1
LINC01355
HNRNPR
ZNF436-AS1
TCEA3
ASAP3
E2F2
ID3
MDS2
RPL11
ELOA
ELOA-AS1
HMGCL
FUCA1
CNR2
MIR378F
PNRC2
SRSF10
MYOM3
IL22RA1
IFNLR1
LINC02800
GRHL3
STPG1
NIPAL3
RCAN3
NCMAP-DT
NCMAP
SRRM1
CLIC4
MIR6731
MIR4425
SYF2
RSRP1
TMEM50A
RHCE
MACO1
LDLRAP1
MAN1C1
PAQR7
STMN1
PAFAH2
EXTL1
SLC30A2
TRIM63
PDIK1L
FAM110D
CATSPER4
ZPLD2P
CEP85
UBXN11
CRYBG2
ZNF683
LIN28A
DHDDS
HMGN2
RPS6KA1
ARID1A
PIGV
ZDHHC18
SFN
GPN2
GPATCH3
NR0B2
TRNP1
TENT5B
SLC9A1
WDTC1
TMEM222
SYTL1
FCN3
CD164L2
WASF2
FGR
LINC02574
IFI6
FAM76A
STX12
PPP1R8
SCARNA1
THEMIS2
RPA2
SMPDL3B
XKR8
EYA3
PTAFR
DNAJC8
ATP5IF1
SESN2
MED18
PHACTR4
RCC1
TRNAU1AP
SNORD99
RAB42
RNU11
GMEB1
OPRD1
EPB41
TMEM200B
MECR
PTPRU
LINC01756
LINC01648
MATN1
LINC01778
SDC3
PUM1
NKAIN1
SNRNP40
ZCCHC17
FABP3
SERINC2
LDC1P
LINC01226
TINAGL1
PEF1
SPOCD1
PTP4A2
KHDRBS1
TMEM39B
KPNA6
TMEM234
MTMR9LP
LCK
TSSK3
ZBTB8A
ZBTB8OS
RBBP4
SYNC
KIAA1522
YARS1
TMEM54
RNF19B
AK2
AZIN2
TRIM62
ZNF362
A3GALT2
PHC2-AS1
PHC2
ZSCAN20
CSMD2
CSMD2-AS1
C1orf94
MIR552
GJB5
GJB4
GJB3
DLGAP3
GPR199P
ZMYM1
SFPQ
ZMYM4
KIAA0319L
AGO4
AGO1
AGO3
MAP7D1
THRAP3
SH3D21
STK40
SNORA63C
CSF3R
GRIK3
MIR4255
LINC01137
MEAF6
SNIP1
GNL2
CDCA8
EPHA10
YRDC
INPP5B
SF3A3
FHL3
MIR3659
LINC01685
RRAGC
GJA9-MYCBP
RHBDL2
NDUFS5
MACF1
PPIEL
HEYL
NT5C1A
LOC101929536
TRIT1
MYCL
MFSD2A
CAP1
PPT1
RLF
SMAP2
ZFP69B
ZFP69
ZNF684
RIMS3
NFYC
CITED4
CTPS1
SCMH1
EDN2
HIVEP3
GUCA2B
FOXJ3
RIMKLA
CCDC30
PPIH
YBX1
CLDN19
SVBP
ZNF691
SLC2A1
SLC2A1-AS1
FAM183A
EBNA1BP2
CFAP57
TMEM125
ELOVL1
SZT2
HYI
KDM4A
ST3GAL3
SLC6A9
KLF17
KLF18
ERI3
RNF220
MIR5584
ARMH1
RNU5D-1
RPS8
EIF2B3
UROD
ZSWIM5
LINC01144
HPDL
TOE1
TESK2
PRDX1
AKR1A1
NASP
IPP
MAST2
PIK3R3
P3R3URF-PIK3R3
TSPAN1
FAAH
DMBX1
ATPAF1
EFCAB14
CYP4B1
CYP4Z2P
CYP4A11
CYP4X1
CYP4Z1
CYP4A22
LINC00853
STIL
FOXD2
TRABD2B
SKINT1L
SLC5A9
SPATA6
BEND5
AGBL4
AGBL4-AS1
AGBL4-IT1
ELAVL4
DMRTA2
FAF1
CDKN2C
MIR4421
C1orf185
LINC01562
TTC39A
EPS15
OSBPL9
NRDC
RAB3B
ZFYVE9
ORC1
TUT4
SHISAL2A
COA7
ZYG11A
ECHDC2
SCP2
SLC1A7
LRP8
SLC25A3P1
DMRTB1
NDC1
YIPF1
HSPB11
LDLRAD1
SSBP3
ACOT11
MROH7-TTC4
DHCR24
TMEM61
PCSK9
USP24
MIR4422
LINC01755
LINC01753
LINC01767
PLPP3
LOC101929935
PRKAA2
FYB2
DAB1
DAB1-AS1
OMA1
TACSTD2
MYSM1
JUN
LINC01135
LINC01358
HSD52
FGGY
MIR4711
HOOK1
C1orf87
LINC01748
LOC101926964
NFIA
MGC34796
TM2D1
PATJ
MIR3116-1
KANK4
USP1
DOCK7
ATG4C
LINC01739
LINC00466
ALG6
ITGB3BP
EFCAB7
PGM1
ROR1
ROR1-AS1
UBE2U
CACHD1
MIR4794
RAVER2
JAK1
LINC01359
AK4
DNAJC6
LEPROT
LEPR
PDE4B
PDE4B-AS1
SGIP1
MIR3117
DYNLT5
INSL5
DNAI4
MIER1
SLC35D1
IL23R
C1orf141
IL12RB2
SERBP1
GADD45A
GNG12-AS1
GNG12
DIRAS3
WLS
RPE65
DEPDC1
LINC01707
LINC01758
LRRC7
PIN1P1
LRRC40
CTH
LINC01788
PTGER3
ZRANB2-AS2
NEGR1
NEGR1-IT1
LINC01360
LINC02238
LRRIQ3
FPGT
TNNI3K
FPGT-TNNI3K
ERICH3
TYW3
LHX8
SLC44A5
ACADM
RABGGTB
MSH4
LOC101927342
ST6GALNAC3
LINC02567
ST6GALNAC5
MIR7156
PIGK
AK5
USP33
NEXN-AS1
FUBP1
DNAJB4
GIPC2
MGC27382
PTGFR
IFI44L
IFI44
ADGRL4
LINC01781
ADGRL2
LINC01362
LINC01361
LINC01712
LINC01725
LOC101927560
PRKACB
UOX
DNASE2B
RPF1
LINC01555
SSX2IP
LPAR3
MCOLN2
MCOLN3
DNAI3
SYDE2
LOC646626
DDAH1
CCN1
ZNHIT6
COL24A1
ODF2L
CLCA2
CLCA1
CLCA3P
CLCA4-AS1
SH3GLB1
SELENOF
LINC01364
PKN2-AS1
PKN2
GBP3
GBP1
GBP2
GBP4
GBP5
LOC729930
GBP6
GBP1P1
LRRC8B
LRRC8C
LRRC8D
GEMIN8P4
ZNF326
SNORD3G
LINC02609
ZNF644
HFM1
CDC7
TGFBR3
BRDT
C1orf146
GLMN
RPAP2
GFI1
EVI5
DIPK1A
TMED5
CCDC18
CCDC18-AS1
DR1
FNBP1L
BCAR3
DNTTIP2
GCLM
ABCA4
ARHGAP29
ABCD3
SLC44A3-AS1
MIR378G
SLC44A3
CNN3-DT
ALG14
LOC101928118
LINC02790
LINC01787
PTBP2
DPYD-AS1
DPYD
DPYD-AS2
LINC01930
LINC01776
SNX7
LOC100129620
PLPPR5
PLPPR4
LINC01708
PALMD
FRRS1
AGL
SLC35A3
LRRC39
RTCA-AS1
CDC14A
LINC01349
EXTL2
SLC30A7
LOC102606465
LOC101928370
S1PR1
LINC01307
OLFM3
COL11A1
LOC101928436
RNPC3
AMY1C
LOC100129138
LINC01676
LINC01677
LINC01661
PRMT6
NTNG1
VAV3
SLC25A24
NBPF4
NBPF6
FAM102B
PRPF38B
AKNAD1
ELAPOR1
GSTM4
GSTM3
EPS8L3
CSF1
AHCYL1
LAMTOR5-AS1
PROK1
CYMP
CD53
LRIF1
DRAM2
CHIA
PIFO
PGBP
INKA2-AS1
DDX20
CTTNBP2NL
ST7L
CAPZA1
RHOC
LINC01356
SLC16A1
MAGI3
PHTF1
RSBN1
AP4B1
SYT6
TRIM33
SYCP1
TSHB
TSPAN2
NGF-AS1
NGF
VANGL1
CASQ2
SLC22A15
MAB21L3
ATP1A1
LINC01762
IGSF3
LINC02868
PTGFRN
TTF2
TRIM45
VTCN1
LINC01525
MAN1A2
TENT5C
GDAP2
SPAG17
TBX15
WARS2-AS1
LINC01780
HAO2
HSD3B1
PHGDH
HMGCS2
ADAM30
NOTCH2
SEC22B
NBPF8
PDE4DIPP2
NOTCH2NLR
NBPF26
RNVU1-19
PPIAL4A
LINC00623
LOC100996720
RNVU1-4
LOC105369199
PDE4DIPP4
FCGR1B
LOC100996318
H3P4
FAM72B
SRGAP2C
SRGAP2-AS1
EMBP1
LSP1P5
RNVU1-17
FAM72C
SRGAP2D
PPIAL4F
RNVU1-15
NBPF15
RNVU1-2A
LOC101927429
SRGAP2B
FAM72D
LINC01145
RNVU1-14
NBPF20
NBPF25P
GPR89A
PDZK1
RNF115
TXNIP
HJV
RNVU1-6
LINC01719
NUDT4B
PPIAL4H
HYDIN2
LOC728989
NBPF13P
PRKAB2
FMO5
CHD1L
LINC00624
ACP6
GJA5
GJA8
RNVU1-7
PDE4DIPP1
LOC101927468
MIR5087
LINC01138
NBPF14
LOC653513
SEC22B2P
LINC00869
FCGR1A
H2BC18
H3C13
H4C14
H4C15
H3C15
H2AC18
H2BC20P
H2AC19
MTMR11
RPRD2
ADAMTSL4
MCL1
ENSA
HORMAD1
ARNT
LYSMD1
VPS72
PI4KB
CGN
TUFT1
MIR554
RORC
THEM5
THEM4
S100A10
NBPF18P
S100A11
RPTN
FLG-AS1
HRNR
CRNN
LCE3E
LCE1F
LCE1A
IVL
SPRR1B
SPRR2E
SPRR2F
SPRR2G
LORICRIN
S100A9
S100A12
S100A8
S100A7A
S100A7
S100A2
S100A16
ILF2
MIR8083
NUP210L
ATP8B2
IL6R
SHE
ADAR
SHC1
EFNA3
EFNA1
MUC1
GBAP1
HCN3
MSTO1
YY1AP1
GON4L
RIT1
ARHGEF2
LMNA
SEMA4A
SLC25A44
MIR9-1HG
MEF2D
IQGAP3
NES
CRABP2
HDGF
ETV3L
ETV3
FCRL5
FCRL3
CD5L
LINC01704
CD1D
CD1C
OR10T2
OR10K1
SPTA1
OR6K2
MNDA
PYHIN1
IFI16
CADM3
FCER1A
OR10J4
OR10J1
OR10J5
APCS
CRP
DUSP23
CFAP45
TAGLN2
COPA
SLAMF6
CD48
LY9
ITLN1
ITLN2
F11R
PFDN2
CFAP126
FCGR2A
HSPA6
FCGR3A
FCGR2C
HSPA7
FCGR3B
RPL31P11
ATF6
OLFML2B
NOS1AP
MIR4654
MIR556
SPATA46
C1orf226
SH2D1B
UHMK1
UAP1
DDR2
RGS4
RGS5-AS1
RGS5
NUF2
PBX1
LMX1A
MGST3
ALDH9A1
TMCO1-AS1
MIR921
FAM78B
LINC01675
FMO9P
POGK
POU2F1
MPZL1
ADCY10
TBX19
MIR557
LOC100505918
LOC101928565
XCL2
XCL1
DPT
LINC00626
LINC00970
NME7
CCDC181
SLC19A2
F5
SELP
SELL
SCYL3
KIFAP3
LINC01681
LINC01142
GORAB-AS1
GORAB
PRRX1
FMO1
TOP1P1
PRRC2C
MYOC
VAMP4
METTL13
MIR3120
DNM3OS
DNM3
C1orf105
FASLG
TNFSF18
TNFSF4
PRDX6-AS1
SLC9C2
TEX50
KLHL20
RABGAP1L
GPR52
TNN
TNR
LINC01657
SCARNA3
COP1
PAPPA2
BRINP2
LINC01741
SEC16B
RASAL2
C1orf220
MIR4424
FAM20B
ABL2
SOAT1
AXDND1
CEP350
LHX4-AS1
ACBD6
OVAAL
XPR1
IER5
LINC01732
LINC01699
CACNA1E
LINC01344
RGSL1
LINC01686
DHX9
SHCBP1L
LAMC1
LAMC2
NMNAT2
SMG7-AS1
SMG7
NCF2
ARPC5
C1orf21
NIBAN1
LINC01633
IVNS1ABP
GS1-279B7.1
LINC01350
HMCN1
PRG4
ODR4
PDC
PDC-AS1
PTGS2
PACERR
PLA2G4A
LINC01037
LINC01036
BRINP3
LINC01720
LINC01680
RGS1
RGS13
MIR4426
RGS2
LINC01031
LINC01724
MIR4735
CFHR3
ZBTB41
CRB1
DENND1B
LHX9
NEK7
ATP6V1G3
PTPRC
MIR181A1
MIR181A1HG
LINC02789
NR5A2
LINC00862
ZNF281
DDX59
KIF21B
TMEM9
IGFN1
PKP1
PHLDA3
CSRP1
NAV1
MIR5191
SHISA4
ELF3
GPR37L1
PPP1R12B
SYT2
ADIPOR1
CHIT1
BTG2
FMOD
OPTC
ATP2B4
LAX1
ZC3H11A
SNRPE
SOX13
REN
PLEKHA6
PPP1R15B
PIK3C2B
MDM4
NFASC
DSTYK
NUAK2
SLC26A9-AS1
SLC26A9
FAM72A
SRGAP2
RASSF5
IL20
IL24
PIGR
C1orf116
C4BPB
C4BPA
CD55
CR2
CR1
CR1L
CD46
MIR29B2CHG
PLXNA2
LINC01717
LINC01774
LINC01696
LINC01698
MIR205HG
CAMK1G
LAMB3
HSD11B1-AS1
HSD11B1
UTP25
SYT14
SERTAD4
HHAT
KCNH1
SLC30A1
LINC01693
LOC91548
INTS7
DTL
LINC02608
NENF
LINC01740
ATF3
BATF3
PROX1-AS1
PTPN14
KCNK2
KCTD3
USH2A
SPATA17
TGFB2
LINC02869
LINC01710
LYPLAL1-DT
LYPLAL1
ZC3H11B
SLC30A10
BPNT1
MIR194-1
RAB3GAP2
MARK1
RNU6ATAC35P
HLX
LINC02817
DUSP10
LINC01655
LINC02257
LINC02474
HHIPL2
TAF1A
FAM177B
DISP1
TLR5
SUSD4
CAPN2
TP53BP2
SEPTIN7P13
FBXO28
LOC101927143
LOC101927164
NVL
CNIH3
DNAH14
LBR
ENAH
SRP9
ACBD3-AS1
LIN9
ITPKB-IT1
ITPKB
PSEN2
CDC42BPA
SNAP47
PRSS38
WNT9A
WNT3A
BTNL10
RNA5S1
RHOU
LOC105373159
ACTA1
GALNT2
PGBD5
LINC01737
COG2
AGT
C1orf198
LOC101927604
FAM89A
LINC00582
DISC1
DISC2
DISC1-IT1
SIPA1L2
MAP10
NTPCR
PCNX2
KCNK1
SLC35F3
TARBP1
LINC01354
IRF2BP2
LINC00184
LOC101927787
LINC01132
PP2672
LOC101927851
TOMM20
TBCE
GNG4
LYST
NID1
GPR137B
HEATR1
ACTN2
MTR
RYR2
ZP4
LINC01139
CHRM3
CHRM3-AS1
FMN2
GREM2
FH
KMO
OPN3
WDR64
EXO1
BECN2
CEP170
AKT3
ZBTB18
C1orf100
ADSS2
CATSPERE
DESI2
COX20
HNRNPU
KIF26B-AS1
SMYD3
CNST
SCCPDH
LINC01341
OR2B11
OR14A16
OR2W3
OR2L1P
OR2L13
OR2M5
MIR3124
ZNF692
PGBD2
TUBB8
ZMYND11
DIP2C
ADARB2
ADARB2-AS1
LINC00700
MIR6072
LINC00701
LINC02645
PFKP
PITRM1
LINC02669
KLF6
LINC02639
LOC101927964
LINC00702
LINC00703
MANCR
LINC00705
AKR1E2
AKR1C1
AKR1C2
AKR1C3
AKR1C8P
LINC02561
CALML3-AS1
LASTR
IL15RA
MIR3155B
PFKFB3
LINC02649
LINC02656
LINP1
LINC00706
LINC00707
SFMBT2
LINC02676
PROSER2
PROSER2-AS1
CAMK1D
MIR548Q
OPTN
MCM10
FRMD4A
FAM107B
CDNF
NMT2
FAM171A1
ITGA8
PTER
CUBN
ST8SIA6
STAM
MRC1
SLC39A12-AS1
CACNB2
NSUN6
ARL5B
MALRD1
MIR4675
NEBL
LINC02643
DNAJC1
LOC100130992
SPAG6
PIP4K2A
MSRB2
LOC105376453
C10orf67
OTUD1
KIAA1217
ARHGAP21
LINC01516
PRTFDC1
ENKUR
LOC101929073
APBB1IP
ACBD5
ODAD2P1
RAB18
ODAD2
MPP7
LINC02652
WAC-AS1
WAC
LINC01517
C10orf126
LYZL1
SVIL
JCAD
MIR7162
MAP3K8
SVIL2P
LINC02644
ZNF438
ZEB1
ARHGAP12
KIF5B
EPC1
ITGB1
IATPR
NRP1
PARD3
CUL2
CREM
CCNY
PCAT5
ANKRD30A
MTRNR2L7
ZNF248
ZNF37A
LINC00999
ACTR3BP5
LOC441666
ZNF33B
LOC283028
FXYD4
ZNF487
LINC00841
DEPP1
AGAP10P
FAM25E
AGAP4
PARGP1-AGAP4
NCOA4
ANXA8L1
LINC00842
GPRIN2
GLUD1P2
PTPN20
ZNF488
ANXA8
BMS1P2-AGAP9
CTSLP2
NPY4R
AGAP12P
FRMPD2
DRGX
ERCC6
PARG
SGMS1
PRKG1
MIR605
CSTF2T
PRKG1-AS1
DKK1
LNCAROD
PCDH15
MIR3924
IPMK
CISD1
UBE2D1
TFAM
BICC1
FAM133CP
SLC16A9
LINC01553
ANK3
CDK1
RHOBTB1
LINC00845
TMEM26
CABCOCO1
ARID5B
RTKN2
ZNF365
ADO
EGR2
NRBF2
JMJD1C
JMJD1C-AS1
REEP3
CTNNA3
MIR7151
DNAJC12
HERC4
MYPN
ATOH7
TET1
DDX21
SRGN
HKDC1
HK1
TACR2
TSPAN15
COL13A1
PPA1
NPFFR1
LRRC20
SGPL1
SLC29A3
CDH23
PSAP
CHST3
SPOCK2
ASCC1
ANAPC16
DDIT4
DNAJB12
MICU1
MCU
P4HA1
NUDT13
DNAJC9-AS1
USP54
PLAU
VCL
ADK
KAT6B
VDAC2
ZNF503-AS1
LRMDA
MIR606
KCNMA1
DLG5
DLG5-AS1
POLR3A
RPS24
LINC00856
LINC00595
ZMIZ1-AS1
ZMIZ1
PPIF
NUTM2B
NUTM2B-AS1
ANXA11
LINC00857
MAT1A
TSPAN14
NRG3
LINC02650
GRID1-AS1
GRID1
OPN4
NUTM2A
NUTM2A-AS1
MIR4678
MINPP1
PAPSS2
ATAD1
PTEN
RNLS
LIPF
ANKRD22
STAMBPL1
FAS
IFIT2
IFIT1B
SLC16A12-AS1
SLC16A12
PANK1
LINC01375
LINC02653
HTR7
ANKRD1
NUDT9P1
PCGF5
HECTD2
PPP1R3C
FGFBP3
BTAF1
CPEB3
MARCHF5
KIF11
HHEX
EXOC6
MYOF
LGI1
CYP2C18
CYP2C8
ACSM6
PDLIM1
SORBS1
RPL13AP5
MIR607
SLIT1
SLIT1-AS1
FRAT2
ANKRD2
AVPI1
MARVELD1
LINC00866
GOLGA7B
LOXL4
HPS1
GOT1
ENTPD7
ABCC2
DNMBP
BLOC1S2
PKD2L1
OLMALINC
BTRC
KCNIP2
ARMH3
ELOVL3
WBP1L
CNNM2
NT5C2
RPEL1
CALHM2
NEURL1-AS1
SH3PXD2A
STN1
COL17A1
SFR1
ITPRIP
CFAP58-DT
LINC02620
SORCS1
ADD3
MXI1
SMNDC1
DUSP5
RBM20
PDCD4
MIR4680
BBIP1
ADRA2A
ACSL5
VTI1A
TCF7L2
MIR4483
ADRB1
AFAP1L2
ABLIM1
LOC101927692
FHIP2A
LINC02626
ENO4
SHTN1
PDZD8
EMX2OS
CASC2
PRLHR
CACUL1
NANOS1
EIF3A
DENND10
GRK5
MIR4681
RGS10
BAG3
INPP5F
WDR11
FGFR2
TACC2
BTBD16
HTRA1
DMBT1
FAM24B-CUZD1
HMX3
CPXM2
CHST15
ZRANB1
MIR4296
CTBP2
TEX36-AS1
TEX36
LOC283038
FANK1
ADAM12
LINC00601
LOC728158
C10orf90
DOCK1
FOXI2
PTPRE
MIR378C
STK32C
INPP5A
LINC01168
ADAM8
FRG2B
LINC01001
SCGB1C1
IFITM2
IFITM3
B4GALNT4
TALDO1
AP2A2
CTSD
CARS1
ZNF195
TSSC2
LOC105376526
LOC101927708
PGAP2
STIM1
LINC02749
OR52I2
OR51H1
HBE1
TRIM5
CCKBR
CAVIN3
SMPD1
EIF3F
RIC3
LMO1
STK33
DENND2B
C11orf16
SCUBE2
DENND5A
WEE1
SBF2
CAND1.11
AMPD3
MIR4485
MTRNR2L8
IRAG1
ZBED5-AS1
USP47
DKK3
LINC02547
MICAL2
MIR6124
PARVA
TEAD1
ARNTL
LINC02545
SPON1
RRAS2
COPB1
PSMA1
PDE3B
MIR6073
SOX6
NUCB2
ABCC8
LINC02729
SAA1
HPS5
MIR3159
LDHA
LDHC
LDHAL6A
UEVLD
MRGPRX2
CSRP3
E2F8
NAV2-AS5
MIR4486
NAV2-AS6
NAV2
HTATIP2
MIR8054
LUZP2
ANO3
MUC15
BBOX1-AS1
LGR4
LGR4-AS1
MIR8087
BDNF
MIR610
METTL15
MIR8068
LINC02546
KCNA4
MPPED2
DCDC1
ELP4
RCN1
CCDC73
PRRG4
QSER1
DEPDC7
TCP11L1
HIPK3
C11orf91
CD59
LMO2
CAPRIN1
ABTB2
CAT
ELF5
EHF
APIP
PDHX
CD44
SLC1A2
FJX1
LDLRAD3
MIR3973
PRR5L
LINC02760
LINC02759
LRRC4C
LINC01499
LINC02740
TTC17
ALKBH3
ALKBH3-AS1
C11orf96
ACCS
ALX4
CD82
PRDM11
PHF21A
LOC101928894
CREB3L1
AMBRA1
PACSIN3
DDB2
MADD
NDUFS3
FNBP4
NUP160
PTPRJ
OR4A47
TRIM49B
LOC646813
OR4C46
OR4A5
TRIM48
LRRC55
SLC43A3
RTN4RL2
UBE2L6
SERPING1
CTNND1
OR5B2
GLYATL2
FAM111A
MPEG1
OR4D11
MIR3162
STX3
TCN1
MS4A6A
[truncated: 5,925 more rows]

## Sheet: STAT3-bound genes MCF 10A
Supplementary Table 6. STAT3-bound unique genes in MCF 10A cells.
Gene name
WASH7P
FAM138A
OR4F5
LOC729737
DDX11L17
MIR6859-1
OR4F29
LOC100132287
LOC101928626
OR4F16
LOC100288069
FAM87B
LINC01128
FAM41C
LINC02593
SAMD11
NOC2L
PLEKHN1
PERM1
HES4
ISG15
AGRN
LOC100288175
C1orf159
LINC01342
MIR200B
TTLL10
TNFRSF18
TNFRSF4
SDF4
UBE2J2
SCNN1D
MXRA8
AURKAIP1
CCNL2
MRPL20
ANKRD65
TMEM88B
ATAD3C
ATAD3B
ATAD3A
SSU72
FNDC10
LOC105378586
MIB2
MMP23B
CDK11B
SLC35E2B
CDK11A
SLC35E2A
NADK
GNB1
CALML6
CFAP74
GABRD
LOC105378591
PRKCZ
PRKCZ-AS1
FAAP20
SKI
LOC100129534
MORN1
RER1
PLCH2
TNFRSF14-AS1
LOC100996583
MMEL1
TTC34
ACTRT2
PRDM16-DT
MIR4251
PRDM16
ARHGEF16
MEGF6
TPRG1L
WRAP73
TP73
TP73-AS1
CCDC27
SMIM1
LRRC47
CEP104
DFFB
C1orf174
LINC01134
LINC01346
LINC01345
LINC01777
LINC01646
AJAP1
MIR4689
NPHP4
KCNAB2
CHD5
RPL22
RNF207
LINC00337
GPR153
ACOT7
HES2
MIR4252
ESPN
TNFRSF25
PLEKHG5
NOL9
TAS1R1
ZBTB48
KLHL21
PHF13
THAP3
DNAJC11
LINC01672
CAMTA1-DT
CAMTA1
CAMTA1-AS2
PER3
UTS2
TNFRSF9
PARK7
ERRFI1
LINC01714
SLC45A1
RERE
MIR6728
ENO1
ENO1-AS1
CA6
SLC2A7
SLC2A5
GPR157
MIR34A
H6PD
SPSB1
LINC02606
SLC25A33
TMEM201
PIK3CD
PIK3CD-AS1
CLSTN1
CTNNBIP1
LZIC
MIR5697
NMNAT1
RBP7
UBE4B
KIF1B
PGD
CENPS
CORT
DFFA
PEX14
CASZ1
C1orf127
TARDBP
MASP2
EXOSC10
MTOR
UBIAD1
DISP3
LINC01647
MAD2L2
DRAXIN
AGTRAP
C1orf167
CLCN6
RNU5E-1
MFN2
MIIP
TNFRSF8
VPS13D
MIR6730
AADACL4
AADACL3
C1orf158
PRAMEF1
LINC01784
HNRNPCL1
PRAMEF4
PRAMEF10
PRAMEF7
PRAMEF27
PRAMEF13
PRAMEF8
PRAMEF33
PRAMEF15
PRAMEF19
PRAMEF20
PDPN
PRDM2
KAZN
KAZN-AS1
TMEM51-AS1
TMEM51
FHAD1
EFHD2
CELA2B
DNAJC16
DDI2
PLEKHM2
FBLIM1
UQCRHL
SPEN
ZBTB17
FAM131C
EPHA2
ARHGEF19
FBXO42
LINC01772
RNVU1-18
LINC01783
NBPF1
CROCCP2
ESPNP
MST1L
CROCC
MFAP2
SDHB
PADI2
LINC02783
MIR3972
PADI4
RCC2
ARHGEF10L
ACTL8
LINC01654
PAX7
TAS1R2
IFFO2
UBR4
AKR7L
CAPZB
MICOS10
NBL1
HTR6
TMCO4
OTUD3
PLA2G2E
PLA2G2A
PLA2G2D
PLA2G2C
LINC01141
MUL1
CDA
DDOST
SH2D5
EIF4G3
ECE1
NBPF3
ALPL
USP48
HSPG2
CELA3B
LINC00339
WNT4
MIR4418
ZBTB40
EPHB2
MIR4253
KDM1A
LUZP1
HNRNPR
ZNF436-AS1
TCEA3
ASAP3
E2F2
ID3
MDS2
RPL11
ELOA
GALE
HMGCL
CNR2
SRSF10
MYOM3
IL22RA1
LINC02800
GRHL3
STPG1
NIPAL3
SRRM1
CLIC4
MIR6731
MIR4425
SYF2
RSRP1
LDLRAP1
MAN1C1
SELENON
PAQR7
STMN1
PAFAH2
FAM110D
CNKSR1
CD52
CRYBG2
ZNF683
LIN28A
DHDDS
HMGN2
RPS6KA1
ARID1A
SFN
TENT5B
SLC9A1
TMEM222
MAP3K6
CD164L2
GPR3
WASF2
FGR
FAM76A
STX12
PPP1R8
THEMIS2
XKR8
EYA3
MED18
PHACTR4
RCC1
TRNAU1AP
RAB42
LINC01715
RNU11
OPRD1
EPB41
SRSF4
LINC01756
LINC01648
MATN1
LAPTM5
LINC01778
SDC3
PUM1
NKAIN1
SERINC2
LDC1P
LINC01226
TINAGL1
PEF1
COL16A1
SPOCD1
PTP4A2
KHDRBS1
TMEM39B
KPNA6
TXLNA
TMEM234
BSDC1
ZBTB8B
KIAA1522
YARS1
S100PBP
TMEM54
RNF19B
AK2
TRIM62
ZNF362
MIR3605
PHC2
ZSCAN20
CSMD2
CSMD2-AS1
C1orf94
MIR552
SMIM12
ZMYM6
ZMYM1
KIAA0319L
AGO4
ADPRS
TRAPPC3
MAP7D1
THRAP3
SH3D21
STK40
LSM10
MRPS15
CSF3R
LINC01137
ZC3H12A
SNIP1
EPHA10
INPP5B
SF3A3
UTP11
MIR3659
LINC01685
RRAGC
GJA9-MYCBP
AKIRIN1
MACF1
BMP8A
PPIEL
LOC101929536
TRIT1
MYCL
MFSD2A
CAP1
TMCO2
ZMPSTE24
SMAP2
NFYC
MIR30E
CITED4
CTPS1
SCMH1
FOXO6
EDN2
HIVEP3
FOXJ3
YBX1
CLDN19
SLC2A1
SLC2A1-AS1
FAM183A
MPL
ELOVL1
MED8
PTPRF
KDM4A
ST3GAL3
IPO13
CCDC24
SLC6A9
DMAP1
ERI3
MIR5584
ARMH1
RNU5F-1
RNU5D-1
KIF2C
BEST4
PLK3
DYNLT4
BTBD19
UROD
ZSWIM5
LINC01144
TOE1
PRDX1
MAST2
LOC101929626
TSPAN1
POMGNT1
RAD54L
NSUN4
DMBX1
MKNK1-AS1
MOB3C
EFCAB14
CYP4B1
CYP4X1
LINC00853
PDZK1IP1
CMPK1
FOXD2
TRABD2B
SKINT1L
BEND5
AGBL4
AGBL4-AS1
ELAVL4
C1orf185
LINC01562
TTC39A
OSBPL9
NRDC
TXNDC12
ZFYVE9
CC2D1B
ORC1
TUT4
SHISAL2A
SCP2
SLC1A7
CPT2
LRP8
DMRTB1
NDC1
YIPF1
TMEM59
SSBP3
ACOT11
FAM151A
PARS2
DHCR24
TMEM61
USP24
MIR4422
LINC01755
LINC01767
PLPP3
PRKAA2
C8B
DAB1
OMA1
TACSTD2
MYSM1
JUN
LINC01135
LINC01358
HSD52
FGGY
C1orf87
LINC01748
NFIA
MGC34796
MIR3116-1
L1TD1
KANK4
USP1
DOCK7
LINC00466
ALG6
ITGB3BP
PGM1
ROR1
ROR1-AS1
UBE2U
CACHD1
JAK1
LINC01359
AK4
DNAJC6
LEPROT
PDE4B
SGIP1
DYNLT5
MIER1
IL12RB2
SERBP1
GADD45A
GNG12-AS1
GNG12
DIRAS3
MIR1262
WLS
RPE65
DEPDC1
LINC01707
LRRC7
HHLA3
ZRANB2-AS2
NEGR1
ACADM
RABGGTB
LOC101927342
ST6GALNAC3
LINC02567
ST6GALNAC5
MIR7156
PIGK
AK5
MIGA1
NEXN
DNAJB4
GIPC2
MGC27382
PTGFR
ADGRL4
LINC01781
ADGRL2
LINC01362
LINC01712
CTBS
LINC01555
SSX2IP
LPAR3
LOC646626
DDAH1
CCN1
ZNHIT6
COL24A1
CLCA2
CLCA4
CLCA3P
SH3GLB1
SELENOF
LINC01364
PKN2-AS1
PKN2
GTF2B
RBMXL1
GBP3
GBP2
GBP5
LRRC8B
LRRC8C
LRRC8D
GEMIN8P4
ZNF326
SNORD3G
LINC02609
ZNF644
HFM1
CDC7
TGFBR3
BTBD8
EVI5
RPL5
DIPK1A
MTF2
CCDC18
FNBP1L
BCAR3-AS1
BCAR3
DNTTIP2
GCLM
ABCA4
ARHGAP29
SLC44A3-AS1
MIR378G
SLC44A3
CNN3-DT
TLCD4
RWDD3
LINC02607
LINC02790
LINC01787
PTBP2
DPYD-AS1
DPYD-AS2
DPYD
LINC01776
SNX7
LOC100129620
LINC01708
PALMD
SASS6
LINC01349
SLC30A7
DPH5
LOC102606465
S1PR1
LINC01307
LOC100129138
LINC01677
LINC01661
PRMT6
VAV3
SLC25A24
FNDC7
AKNAD1
TMEM167B
SCARNA2
ELAPOR1
SARS1
CELSR2
PSRC1
SORT1
PSMA5
AMIGO1
GNAI3
GSTM3
EPS8L3
CSF1
AHCYL1
KCNC4
LAMTOR5-AS1
PROK1
CYMP
KCNA3
DRAM2
CHI3L2
TMIGD3
LINC01160
RAP1A
INKA2
DDX20
LINC01750
CTTNBP2NL
MOV10
PPM1J
LINC01356
SLC16A1
LRIG2-DT
MAGI3
PHTF1
RSBN1
HIPK1
TRIM33
DENND2C
SYCP1
TSPAN2
NGF-AS1
NGF
VANGL1
CASQ2
MAB21L3
ATP1A1
CD58
LINC02868
CD2
PTGFRN
CD101
LOC100996263
TENT5C
GDAP2
SPAG17
WARS2-IT1
WARS2-AS1
LINC01780
HAO2
NOTCH2
SEC22B
NBPF8
PDE4DIPP2
NOTCH2NLR
RNVU1-19
LOC105369199
FCGR1B
FAM72B
SRGAP2C
SRGAP2-AS1
EMBP1
LSP1P5
RNVU1-17
LOC105369140
SRGAP2D
RNVU1-15
NBPF15
RNVU1-2A
LOC101927429
SRGAP2B
FAM72D
RNVU1-14
NBPF20
NBPF25P
RNF115
PIAS3
ANKRD35
PEX11B
LIX1L-AS1
ANKRD34A
POLR3GL
TXNIP
HJV
RNVU1-6
HYDIN2
PRKAB2
CHD1L
BCL9
GJA5
RNVU1-7
LOC101927468
MIR5087
PDE4DIPP6
LINC01138
NUDT4B
PDE4DIP
NBPF9
LOC653513
SEC22B2P
NOTCH2NLC
LINC00869
FCGR1A
H4C15
H3C15
H2AC18
H2BC20P
BOLA1
H2AC21
MTMR11
OTUD7B
VPS45
ANP32E
RPRD2
TARS2
ADAMTSL4
ADAMTSL4-AS1
MCL1
ENSA
CTSS
ARNT
SETDB1
ANXA9
MINDY1
GABPB2
LYSMD1
VPS72
ZNF687
ZNF687-AS1
PI4KB
RFX5
SELENBP1
PSMB4
CGN
MIR554
SNX27
RIIAD1
OAZ3
RORC
THEM4
S100A10
NBPF18P
S100A11
TCHHL1
TCHH
FLG-AS1
HRNR
CRNN
LCE5A
C1orf68
LCE1F
LCE1C
LCE1B
SMCP
SPRR4
SPRR1B
SPRR2D
SPRR2E
SPRR2F
S100A9
S100A12
S100A8
S100A7
S100A6
S100A3
S100A2
S100A16
S100A14
CHTOP
SNAPIN
ILF2
SLC39A1
CREB3L4
RAB13
RPS27
NUP210L
TPM3
C1orf43
HAX1
IL6R
UBE2Q1
ADAR
KCNN3
PMVK
SHC1
ZBTB7B
EFNA3
EFNA1
SLC50A1
DPM3
TRIM46
MUC1
MIR92B
MTX1
GBA
FDPS
ASH1L-AS1
YY1AP1
DAP3
GON4L
ARHGEF2
SSR2
LAMTOR2
LMNA
SEMA4A
SLC25A44
PMF1
BGLAP
SMG5
TMEM79
CCT3
TSACC
MIR9-1HG
MEF2D
IQGAP3
NAXE
GPATCH4
BCAN
NES
CRABP2
MRPL24
HDGF
PRCC
NTRK1
KIRREL1
KIRREL1-IT1
LINC01704
IFI16
AIM2
CADM3
CADM3-AS1
APCS
DUSP23
SLAMF8
CFAP45
TAGLN2
IGSF9
PIGM
IGSF8
ATP1A2
COPA
VANGL2
SLAMF1
LY9
F11R
NECTIN4
PFDN2
NIT1
DEDD
USP21
TOMM40L
CFAP126
FCGR2A
HSPA6
FCGR3A
FCRLB
DUSP12
ATF6
OLFML2B
MIR4654
MIR556
SPATA46
C1orf226
UAP1
DDR2
CCDC190
RGS4
NUF2
PBX1
LMX1A
LRRC52-AS1
UCK2
MIR3658
FAM78B
LINC01675
POGK
TADA1
STYXL2
POU2F1
CREG1
RCSD1
MPZL1
ADCY10
GPR161
TIPRL
TBX19
MIR557
LOC100505918
LOC101928565
XCL1
DPT
LINC00970
CCDC181
SLC19A2
F5
SELE
C1orf112
SCYL3
LINC01142
GORAB-AS1
GORAB
PRRX1
FMO6P
FMO1
FMO4
TOP1P1
PRRC2C
MYOCOS
VAMP4
METTL13
DNM3
DNM3OS
C1orf105
FASLG
TNFSF18
TNFSF4
PRDX6-AS1
SLC9C2
KLHL20
CENPL
GAS5
ZBTB37
CACYBP
MRPS14
KIAA0040
TNR
LINC01657
COP1
PAPPA2
MIR488
ASTN1
BRINP2
LINC01645
SEC16B
CRYZL2P-SEC16B
RASAL2-AS1
RASAL2
C1orf220
MIR4424
RALGPS2
FAM20B
TOR3A
ABL2
SOAT1
AXDND1
TOR1AIP1
CEP350
QSOX1
OVAAL
MR1
IER5
LINC01732
LINC01699
CACNA1E
ZNF648
LINC01344
TEDDM1
RGSL1
RNASEL
LINC01686
NPL
LAMC1
LAMC1-AS1
LAMC2
NMNAT2
SMG7
NCF2
RGL1
COLGALT2
TSEN15
C1orf21
NIBAN1
LINC01633
SWT1
IVNS1ABP
GS1-279B7.1
LINC01350
HMCN1
PRG4
ODR4
PDC-AS1
PTGS2
PLA2G4A
LINC01037
BRINP3
LINC01720
RGS18
RGS21
RGS1
RGS13
RGS2
RGS2-AS1
UCHL5
CDC73
LINC01031
LINC01724
KCNT2
MIR4735
DENND1B
LHX9
NEK7
ATP6V1G3
PTPRC
MIR181A1
MIR181A1HG
LINC02789
NR5A2
LINC00862
ZNF281
DDX59
DDX59-AS1
CAMSAP2
INAVA
MROH3P
KIF21B
TMEM9
IGFN1
PKP1
TNNT2
TNNI1
PHLDA3
CSRP1
LOC107985246
RPS10P7
NAV1
MIR5191
TIMM17A
RNPEP
ELF3-AS1
ELF3
GPR37L1
LGR6
PPP1R12B
PCAT6
ACTG1P25
KLHL12
ADIPOR1
TMEM183A
ADORA1
CHI3L1
CHIT1
LINC01136
BTG2
PRELP
OPTC
ATP2B4
LAX1
ZC3H11A
SNRPE
SOX13
REN
KISS1
PLEKHA6
PPP1R15B
PIK3C2B
MDM4
LRRN2
NFASC
CNTN2
RBBP5
DSTYK
TMCC2
NUAK2
KLHDC8A
MIR135B
BLACAT1
CDK18
MFSD4A
ELK4
NUCKS1
RAB29
SLC41A1
PM20D1
SLC26A9
SLC26A9-AS1
RAB7B
CTSE
SRGAP2
MIR6769B
RASSF5
EIF2D
DYRK3
MAPKAPK2
IL19
IL20
IL24
FCMR
PIGR
FCAMR
C1orf116
YOD1
PFKFB2
CD55
CR2
CR1L
CD46
MIR29C
MIR29B2
MIR29B2CHG
LINC02767
PLXNA2
LINC01717
LINC01774
LINC01696
LINC01698
MIR205HG
MIR205
CAMK1G
MIR4260
LAMB3
HSD11B1-AS1
HSD11B1
TRAF3IP3
C1orf74
IRF6
UTP25
SERTAD4
HHAT
KCNH1
TRAF5
LINC00467
RD3
SLC30A1
LINC01693
LOC91548
LPGAT1
LPGAT1-AS1
INTS7
DTL
LINC02608
PPP2R5A
NENF
LINC01740
ATF3
FAM71A
BATF3
TATDN3
FLVCR1
ANGEL2
RPS6KC1
PROX1-AS1
PROX1
PTPN14
CENPF
KCNK2
KCTD3
USH2A
ESRRG
GPATCH2
SPATA17
LINC00210
RRP15
TGFB2
LINC02869
LINC01710
LYPLAL1
LYPLAL1-AS1
ZC3H11B
SLC30A10
EPRS1
BPNT1
RAB3GAP2
MARK1
C1orf115
MTARC2
HLX
LINC02817
DUSP10
LINC01655
LINC02257
HHIPL2
MIA3
FAM177B
DISP1
TLR5
SUSD4
CCDC185
CAPN8
CAPN2
TP53BP2
GTF2IP20
SEPTIN7P13
FBXO28
LOC101927143
LOC101927164
CNIH4
WDR26
CNIH3
DNAH14
LBR
ENAH
SRP9
EPHX1
TMEM63A
LEFTY1
PYCR2
MIR6741
LEFTY2
LINC01703
ACBD3-AS1
LIN9
PARP1
STUM
ITPKB-IT1
ITPKB
PSEN2
COQ8A
CDC42BPA
ZNF678
SNAP47
LOC105373289
PRSS38
MIR5008
WNT9A
WNT3A
LINC02809
ARF1
MRPL55
GUK1
IBA57
OBSCN
TRIM11
TRIM17
H2AW
RNF187
BTNL10
RNA5S1
RHOU
LOC105373159
ABCB10
URB2
LINC01682
GALNT2
PGBD5
LINC01737
COG2
AGT
C1orf198
ARV1
MIR1182
FAM89A
TRIM67
C1orf131
SPRTN
EGLN1
TSNAX-DISC1
DISC1
DISC2
DISC1-IT1
SIPA1L2
LINC01745
LINC01744
MAP10
NTPCR
PCNX2
MAP3K21
KCNK1
SLC35F3
COA6
TARBP1
LINC01354
IRF2BP2
LOC101927787
LINC01132
PP2672
LOC101927851
TOMM20
ARID4B
TBCE
LYST
NID1
GPR137B
LGALS8
LGALS8-AS1
HEATR1
MTR
RYR2
LOC100130331
ZP4
LINC01139
CHRM3
CHRM3-AS1
FMN2
GREM2
FH
KMO
OPN3
WDR64
EXO1
MAP1LC3C
PLD5
LINC01347
CEP170
SDCCAG8
AKT3
LINC02774
ZBTB18
C1orf100
ADSS2
CATSPERE
DESI2
COX20
HNRNPU
EFCAB2
KIF26B
SMYD3
CNST
SCCPDH
LINC01341
AHCTF1
ZNF670-ZNF695
MIR3916
ZNF496
NLRP3
ZNF672
ZNF692
PGBD2
ZMYND11
DIP2C
IDI2-AS1
WDR37
ADARB2
ADARB2-AS1
LINC00700
MIR6072
LINC00701
LINC02645
PFKP
PITRM1
LINC02669
KLF6
LINC02639
LOC101927964
LINC00702
LINC00703
MANCR
LINC00705
AKR1E2
AKR1C3
LINC02561
CALML5
CALML3-AS1
LASTR
IL15RA
PFKFB3
LINC02649
LINC02656
PRKCQ
LINC02648
LINP1
LINC00707
LINC00706
SFMBT2
ITIH5
KIN
GATA3
LINC02676
LINC02670
CELF2-DT
SFTA1P
CELF2
LINC00710
CELF2-AS1
USP6NL
ECHDC3
PROSER2-AS1
UPF2
NUDT5
CDC123
CAMK1D
MIR548Q
CCDC3
SEPHS1
BEND7
FRMD4A
LOC101928453
FAM107B
CDNF
NMT2
FAM171A1
CUBN
TRDMT1
VIM-AS1
VIM
ST8SIA6
SLC39A12-AS1
CACNB2
NSUN6
MALRD1
PLXDC2
MIR4675
NEBL
LINC02643
SKIDA1
MLLT10
DNAJC1
LOC100130992
SPAG6
PIP4K2A
ARMC3
PTF1A
LOC105376453
C10orf67
OTUD1
KIAA1217
MIR603
ARHGAP21
LINC01516
PRTFDC1
ENKUR
GAD2
APBB1IP
LOC101929117
PDSS1
ABI1
ACBD5
ODAD2P1
PTCHD3
RAB18
ODAD2
MPP7
MIR8086
LINC02652
LINC01517
C10orf126
SVIL
JCAD
GOLGA2P6
MAP3K8
LYZL2
SVIL2P
LINC02644
ZNF438
ARHGAP12
KIF5B
EPC1
ITGB1
IATPR
NRP1
LINC00838
PARD3
CUL2
CREM
FZD8
PCAT5
ANKRD30A
ZNF33A
LINC00999
ACTR3BP5
LOC441666
ZNF37BP
ZNF33B
LINC01518
BMS1
CSGALNACT2
RASGEF1A
FXYD4
HNRNPF
ZNF487
ZNF32
LINC00840
LINC00841
LINC02881
CXCL12
TMEM72-AS1
DEPP1
ZNF22-AS1
ZNF22
MIR3156-1
ZFAND4
NCOA4
ANXA8L1
GPRIN2
SHLD2P1
PTPN20
GDF10
ZNF488
ANXA8
SHLD2P3
FRMPD2
MAPK8
WDFY4
VSTM4
ERCC6
CHAT
PARG
TIMM23B
FAM21EP
WASHC2A
SGMS1
ASAH2B
A1CF
PRKG1
MIR605
CSTF2T
PRKG1-AS1
LNCAROD
MBL2
PCDH15
MIR3924
IPMK
CISD1
UBE2D1
TFAM
BICC1
FAM133CP
FAM13C
CCDC6
LINC01553
ANK3
CDK1
CABCOCO1
ARID5B
RTKN2
ADO
EGR2
NRBF2
JMJD1C
REEP3
ANXA2P3
LINC01515
CTNNA3
MIR7151
DNAJC12
SIRT1
HERC4
MYPN
HNRNPH3
DDX50
DDX21
KIFBP
SRGN
HK1
TSPAN15
FAM241B
COL13A1
TYSND1
PPA1
NPFFR1
LRRC20
NODAL
ADAMTS14
TBATA
SGPL1
SLC29A3
CDH23
C10orf105
VSIR
PSAP
CHST3
SPOCK2
ASCC1
ANAPC16
DDIT4
DNAJB12
MICU1
OIT3
P4HA1
NUDT13
DNAJC9-AS1
ANXA7
USP54
FUT11
CAMK2G
PLAU
C10orf55
VCL
AP3M1
ADK
LOC102723439
KAT6B
VDAC2
ZNF503-AS1
LRMDA
MIR606
KCNMA1
DLG5
DLG5-AS1
POLR3A
LINC00595
ZMIZ1-AS1
ZMIZ1
PPIF
ZCCHC24
SFTPD
ANXA11
PRXL2A
TSPAN14
LOC101929574
NRG3
NRG3-AS1
GHITM
CERNA2
C10orf99
CCSER2
GRID1-AS1
GRID1
MIR346
ADIRF
AGAP11
SHLD2
NUTM2A
NUTM2D
ATAD1
KLLN
PTEN
RNLS
ANKRD22
ACTA2-AS1
FAS
MIR4679-1
CH25H
IFIT2
IFIT1B
FLJ37201
LINC01375
LINC02653
HTR7
ANKRD1
LINC00502
HECTD2
PPP1R3C
TNKS2-AS1
CPEB3
MARCHF5
IDE
KIF11
EXOC6
MYOF
FRA10AC1
LGI1
PLCE1
TBC1D12
CYP2C19
PDLIM1
SORBS1
ENTPD1
ENTPD1-AS1
BLNK
OPALIN
TLL2
SLIT1-AS1
ARHGAP19
FRAT1
FRAT2
RRP12
EXOSC1
MMS19
ANKRD2
AVPI1
MARVELD1
ZFYVE27
LINC00866
CRTAC1
R3HCC1L
HPSE2
GOT1
SLC25A28
ENTPD7
CUTC
ABCC2
DNMBP
CPN1
ERLIN1
CWF19L1
OLMALINC
SLF2
SFXN3
LINC01514
KCNIP2-AS1
ARMH3
NOLC1
GBF1
NFKB2
MIR146B
TRIM8
ARL3
WBP1L
NT5C2
RPEL1
TAF5
SH3PXD2A
STN1
SLK
SFR1
ITPRIP-AS1
ITPRIP
CFAP58-DT
CFAP58
LINC02620
SORCS3-AS1
LINC02624
SORCS1
LINC01435
XPNPEP1
ADD3-AS1
ADD3
MXI1
SMNDC1
DUSP5
RBM20
PDCD4
BBIP1
RPL13AP6
GPAM
GUCY2GP
TCF7L2
HABP2
CASP7
MIR4483
NHLRC2
ADRB1
CCDC186
VWA2
AFAP1L2
ABLIM1
LOC101927692
FHIP2A
TRUB1
LINC02626
ATRNL1
GFRA1
CCDC172
HSPA12A
ENO4
EMX2OS
CASC2
PRLHR
CACUL1
NANOS1
EIF3A
PRDX3
MIR4681
GRK5
TIAL1
BAG3
INPP5F
SEC23IP
RPL21
PLPP4
WDR11-AS1
WDR11
FGFR2
ATE1
TACC2
BTBD16
PLEKHA1
MIR3941
HTRA1
DMBT1
FAM24B-CUZD1
C10orf88
BUB3
GPR26
CPXM2
CHST15
OAT
NKX1-2
FAM53B
ZRANB1
MIR4296
CTBP2
TEX36-AS1
EDRF1
ADAM12
LINC00601
C10orf90
DOCK1
INSYN2A
PTPRE
MKI67
LINC02667
MGMT
PPP2R2D
BNIP3
LOC107984282
INPP5A
KNDC1
ADAM8
FRG2B
NLRP6
IFITM2
IFITM3
B4GALNT4
PKP3
PTDSS2
HRAS
IRF7
EPS8L2
LOC171391
PIDD1
TSPAN4
MUC5B
TOLLIP-DT
CTSD
SYT8
LSP1
MIR483
TSSC4
KCNQ1
KCNQ1-AS1
CARS1
OSBPL5
LOC105376526
NUP98
PGAP2
STIM1
RRM1
FHIP1B
CNGA4
SMPD1
HPX
ARFIP2
SYT9
PPFIBP2
CYB5R2
EIF3F
LMO1
STK33
TRIM66
RPL27A
DENND2B
C11orf16
NRIP3
SCUBE2
IPO7
ZNF143
WEE1
SWAP70
SBF2
CAND1.11
AMPD3
MIR4485
MTRNR2L8
IRAG1-AS1
IRAG1
CTR9
ZBED5
ZBED5-AS1
CSNK2A3
GALNT18
MIR4299
USP47
DKK3
LINC02547
MICAL2
MIR6124
PARVA
TEAD1
RASSF10
ARNTL
FAR1
LINC02545
LINC02683
SPON1
RRAS2
PSMA1
CALCB
INSC
LINC02751
MIR6073
SOX6
PLEKHA7
KCNC1
SERGEF
SAA2
SAA2-SAA4
SAA1
HPS5
MIR3159
LDHA
SPTY2D1OS
CSRP3
E2F8
NAV2
NAV2-AS5
MIR4486
NAV2-AS6
NAV2-AS2
LINC01495
MIR8054
LUZP2
ANO3
MUC15
SLC5A12
FIBIN
BBOX1
LGR4
LGR4-AS1
BDNF-AS
BDNF
MIR610
METTL15
MIR8068
LINC02546
FSHB
ARL14EP
DCDC1
ELP4
RCN1
DEPDC7
HIPK3
C11orf91
CD59
CAPRIN1
ABTB2
CAT
ELF5
EHF
APIP
PDHX
LOC100507144
CD44
SLC1A2
PAMR1
TRIM44
LDLRAD3
MIR3973
COMMD9
PRR5L
IFTAP
LINC02760
LINC02759
LINC01493
LRRC4C
LINC01499
TTC17
HSD17B12
ALKBH3-AS1
ACCS
ALX4
CD82
TSPAN18
PRDM11
CHST1
LOC100507384
SLC35C1
CRY2
LARGE2
PHF21A
LOC101928894
HARBI1
ARHGAP1
C11orf49
PACSIN3
[truncated: 8,637 more rows]

## Sheet: Common STAT3-bound genes
Supplementary Table 6. STAT3-bound unique genes common for at least two cell lines.
Gene name
WASH7P
FAM138A
OR4F5
LOC729737
DDX11L17
MIR6859-1
OR4F29
LOC100132287
LOC101928626
OR4F16
LOC100288069
FAM87B
LINC01128
FAM41C
LINC02593
SAMD11
NOC2L
PERM1
HES4
ISG15
AGRN
LOC100288175
C1orf159
LINC01342
MIR200B
TTLL10
TNFRSF18
TNFRSF4
SDF4
UBE2J2
SCNN1D
MXRA8
AURKAIP1
CCNL2
MRPL20
ANKRD65
TMEM88B
ATAD3C
ATAD3B
ATAD3A
SSU72
FNDC10
LOC105378586
MIB2
MMP23B
CDK11B
SLC35E2B
CDK11A
SLC35E2A
NADK
GNB1
CALML6
CFAP74
GABRD
LOC105378591
PRKCZ
PRKCZ-AS1
FAAP20
SKI
LOC100129534
MORN1
RER1
PLCH2
TNFRSF14-AS1
LOC100996583
MMEL1
TTC34
ACTRT2
PRDM16-DT
MIR4251
PRDM16
TPRG1L
WRAP73
TP73
TP73-AS1
CCDC27
SMIM1
LRRC47
CEP104
DFFB
C1orf174
LINC01134
LINC01346
LINC01345
LINC01777
LINC01646
AJAP1
MIR4689
NPHP4
KCNAB2
CHD5
RPL22
LINC00337
GPR153
ACOT7
HES2
MIR4252
ESPN
TNFRSF25
PLEKHG5
NOL9
TAS1R1
ZBTB48
PHF13
THAP3
DNAJC11
LINC01672
CAMTA1-DT
CAMTA1
CAMTA1-AS2
PER3
UTS2
TNFRSF9
PARK7
ERRFI1
LINC01714
SLC45A1
RERE
MIR6728
ENO1
CA6
SLC2A7
SLC2A5
GPR157
MIR34A
H6PD
SPSB1
LINC02606
SLC25A33
TMEM201
PIK3CD
PIK3CD-AS1
CLSTN1
CTNNBIP1
LZIC
MIR5697
NMNAT1
RBP7
UBE4B
KIF1B
PGD
CENPS
CORT
PEX14
CASZ1
TARDBP
MASP2
EXOSC10
MTOR
UBIAD1
DISP3
MAD2L2
DRAXIN
AGTRAP
C1orf167
MIIP
TNFRSF8
VPS13D
MIR6730
AADACL4
C1orf158
PRAMEF1
LINC01784
HNRNPCL1
PRAMEF4
PRAMEF10
PRAMEF7
PRAMEF27
PRAMEF13
PRAMEF8
PRAMEF33
PRAMEF19
PRAMEF20
PDPN
PRDM2
KAZN
KAZN-AS1
TMEM51-AS1
CELA2B
DDI2
PLEKHM2
FBLIM1
UQCRHL
ZBTB17
FBXO42
LINC01772
LINC01783
NBPF1
ESPNP
MST1L
PADI2
PADI4
RCC2
ACTL8
LINC01654
PAX7
IFFO2
NBL1
OTUD3
PLA2G2A
PLA2G2D
CDA
DDOST
EIF4G3
ALPL
MIR4418
KDM1A
LUZP1
TCEA3
ASAP3
ID3
MDS2
HMGCL
SRSF10
MYOM3
LINC02800
GRHL3
STPG1
SRRM1
MIR6731
MIR4425
RSRP1
LDLRAP1
MAN1C1
STMN1
FAM110D
ZNF683
RPS6KA1
CD164L2
WASF2
PPP1R8
LINC01756
LINC01648
MATN1
LINC01778
NKAIN1
LDC1P
PTP4A2
TMEM39B
KPNA6
KIAA1522
YARS1
RNF19B
AK2
TRIM62
PHC2
CSMD2
C1orf94
MIR552
ZMYM1
MAP7D1
SH3D21
STK40
CSF3R
LINC01137
SNIP1
INPP5B
LINC01685
RRAGC
MACF1
LOC101929536
TRIT1
MFSD2A
SMAP2
CITED4
CTPS1
SCMH1
EDN2
HIVEP3
SLC2A1
FAM183A
ELOVL1
ST3GAL3
SLC6A9
ERI3
ARMH1
RNU5D-1
ZSWIM5
LINC01144
MAST2
TSPAN1
DMBX1
CYP4B1
TRABD2B
SKINT1L
BEND5
AGBL4
AGBL4-AS1
ELAVL4
TTC39A
NRDC
TUT4
SHISAL2A
YIPF1
SSBP3
TMEM61
USP24
MIR4422
LINC01755
PRKAA2
OMA1
TACSTD2
JUN
LINC01358
HSD52
FGGY
LINC01748
NFIA
MGC34796
KANK4
USP1
DOCK7
LINC00466
PGM1
UBE2U
CACHD1
JAK1
DNAJC6
LEPROT
PDE4B
SGIP1
IL12RB2
SERBP1
GADD45A
DIRAS3
WLS
RPE65
LINC01707
NEGR1
AK5
MGC27382
PTGFR
ADGRL4
LINC01781
ADGRL2
LINC01555
LOC646626
CLCA2
SH3GLB1
SELENOF
LINC01364
PKN2-AS1
GBP3
GBP2
GBP5
LRRC8D
GEMIN8P4
ZNF644
HFM1
CDC7
TGFBR3
BCAR3
ARHGAP29
SLC44A3-AS1
SLC44A3
CNN3-DT
LINC01787
PTBP2
DPYD-AS1
DPYD-AS2
DPYD
LINC01776
PALMD
LINC01349
S1PR1
LINC01677
VAV3
GSTM3
CSF1
AHCYL1
LAMTOR5-AS1
DDX20
CTTNBP2NL
SLC16A1
TSPAN2
NGF
MAB21L3
ATP1A1
PTGFRN
TENT5C
GDAP2
SPAG17
LINC01780
NOTCH2
SEC22B
PDE4DIPP2
FCGR1B
FAM72B
SRGAP2C
SRGAP2-AS1
EMBP1
LSP1P5
SRGAP2D
NBPF15
RNVU1-2A
LOC101927429
SRGAP2B
FAM72D
NBPF20
NBPF25P
RNF115
TXNIP
HJV
RNVU1-6
RNVU1-18
HYDIN2
PRKAB2
CHD1L
GJA5
LOC101927468
MIR5087
NUDT4B
SEC22B2P
FCGR1A
H4C15
H3C15
H2AC18
H2BC20P
MTMR11
ADAMTSL4
ENSA
ARNT
LYSMD1
VPS72
PI4KB
CGN
MIR554
RORC
THEM4
S100A10
NBPF18P
S100A11
FLG-AS1
SPRR2E
SPRR2F
S100A9
S100A12
S100A8
S100A7
S100A2
S100A16
ILF2
IL6R
ADAR
SHC1
EFNA1
YY1AP1
GON4L
LMNA
MIR9-1HG
IQGAP3
NES
LINC01704
IFI16
CADM3
DUSP23
CFAP45
TAGLN2
PFDN2
CFAP126
FCGR2A
HSPA6
FCGR3A
ATF6
MIR4654
MIR556
SPATA46
C1orf226
DDR2
PBX1
LMX1A
POU2F1
MPZL1
TBX19
LOC100505918
DPT
LINC00970
F5
SCYL3
GORAB
PRRC2C
DNM3
FASLG
TNFSF18
TNFSF4
PRDX6-AS1
SLC9C2
TNR
COP1
BRINP2
RASAL2
ABL2
CEP350
OVAAL
IER5
LINC01732
LINC01699
LINC01344
LINC01686
LAMC1
LAMC2
SMG7
NIBAN1
LINC01633
GS1-279B7.1
LINC01350
PRG4
ODR4
PTGS2
PLA2G4A
LINC01037
RGS1
RGS2
LINC01031
LINC01724
MIR4735
DENND1B
LHX9
NEK7
ATP6V1G3
PTPRC
MIR181A1
MIR181A1HG
LINC02789
NR5A2
LINC00862
ZNF281
DDX59
TMEM9
IGFN1
PKP1
PHLDA3
CSRP1
NAV1
MIR5191
ELF3
GPR37L1
PPP1R12B
BTG2
OPTC
ATP2B4
SNRPE
REN
PLEKHA6
PPP1R15B
PIK3C2B
NFASC
DSTYK
NUAK2
SLC26A9-AS1
SLC26A9
RASSF5
IL20
IL24
PIGR
C1orf116
CD55
CR2
CR1L
CD46
MIR29B2CHG
PLXNA2
LINC01774
LINC01698
LAMB3
HSD11B1-AS1
HSD11B1
UTP25
SERTAD4
SLC30A1
LINC01693
INTS7
LINC02608
NENF
BATF3
PROX1-AS1
PTPN14
KCNK2
TGFB2
LINC02869
LINC01710
LYPLAL1
BPNT1
RAB3GAP2
MARK1
HLX
LINC02817
DUSP10
LINC01655
LINC02257
HHIPL2
FAM177B
DISP1
TP53BP2
FBXO28
LOC101927143
LOC101927164
LBR
ENAH
SRP9
ACBD3-AS1
LIN9
ITPKB
PSEN2
CDC42BPA
SNAP47
PRSS38
WNT9A
WNT3A
BTNL10
RNA5S1
RHOU
LOC105373159
GALNT2
PGBD5
COG2
C1orf198
FAM89A
DISC1
DISC2
MAP10
PCNX2
KCNK1
SLC35F3
LINC01354
IRF2BP2
LOC101927787
LINC01132
PP2672
LOC101927851
TOMM20
LYST
NID1
GPR137B
MTR
RYR2
LINC01139
CHRM3
CHRM3-AS1
FMN2
GREM2
OPN3
EXO1
C1orf100
CATSPERE
HNRNPU
SMYD3
SCCPDH
ZMYND11
LINC00700
MIR6072
LINC00701
LINC02645
PFKP
PITRM1
LINC02669
KLF6
LINC02639
LINC00703
MANCR
LINC00705
AKR1C3
LINC02561
CALML3-AS1
LASTR
IL15RA
PFKFB3
LINC02649
LINP1
LINC00706
LINC00707
SFMBT2
LINC02676
PROSER2-AS1
CAMK1D
MIR548Q
FAM107B
ST8SIA6
SLC39A12-AS1
CACNB2
MALRD1
NEBL
LINC02643
LOC100130992
SPAG6
PIP4K2A
LOC105376453
C10orf67
OTUD1
KIAA1217
LINC01516
PRTFDC1
ENKUR
APBB1IP
ODAD2P1
RAB18
ODAD2
MPP7
C10orf126
SVIL
JCAD
MAP3K8
SVIL2P
ZNF438
ARHGAP12
KIF5B
EPC1
ITGB1
IATPR
NRP1
PARD3
CUL2
CREM
LINC00999
ACTR3BP5
LOC441666
ZNF33B
ZNF487
LINC00841
NCOA4
ANXA8L1
PTPN20
ZNF488
ANXA8
FRMPD2
PARG
SGMS1
PRKG1
PRKG1-AS1
LNCAROD
IPMK
CISD1
UBE2D1
TFAM
BICC1
FAM133CP
LINC01553
ANK3
CDK1
CABCOCO1
ARID5B
RTKN2
ADO
EGR2
NRBF2
JMJD1C
REEP3
CTNNA3
DNAJC12
MYPN
DDX21
SRGN
HK1
TSPAN15
PPA1
NPFFR1
LRRC20
SGPL1
PSAP
ASCC1
ANAPC16
DDIT4
DNAJB12
MICU1
ADK
KAT6B
VDAC2
ZNF503-AS1
LRMDA
MIR606
DLG5
DLG5-AS1
POLR3A
ZMIZ1-AS1
ZMIZ1
PPIF
ANXA11
TSPAN14
GRID1-AS1
ATAD1
PTEN
RNLS
ANKRD22
IFIT2
IFIT1B
LINC02653
MARCHF5
EXOC6
MYOF
PDLIM1
SORBS1
SLIT1-AS1
ANKRD2
AVPI1
MARVELD1
LINC00866
GOT1
ENTPD7
ABCC2
OLMALINC
ARMH3
WBP1L
RPEL1
NT5C2
SH3PXD2A
STN1
SFR1
ITPRIP
CFAP58-DT
SORCS1
ADD3
SMNDC1
TCF7L2
MIR4483
AFAP1L2
ABLIM1
LOC101927692
LINC02626
EMX2OS
PRLHR
CACUL1
NANOS1
EIF3A
MIR4681
INPP5F
TACC2
BTBD16
HTRA1
DMBT1
FAM24B-CUZD1
CHST15
ZRANB1
CTBP2
TEX36-AS1
ADAM12
LINC00601
C10orf90
PTPRE
ADAM8
FRG2B
IFITM2
IFITM3
CTSD
CARS1
PGAP2
STIM1
SMPD1
EIF3F
STK33
DENND2B
C11orf16
SCUBE2
WEE1
AMPD3
MIR4485
MTRNR2L8
USP47
DKK3
LINC02547
MICAL2
PARVA
TEAD1
ARNTL
LINC02545
RRAS2
MIR6073
SOX6
HPS5
MIR3159
E2F8
NAV2-AS5
MIR4486
NAV2-AS6
NAV2
ANO3
LGR4
BDNF
MIR610
LINC02546
DCDC1
RCN1
DEPDC7
HIPK3
C11orf91
CD59
CAPRIN1
ABTB2
EHF
PDHX
CD44
SLC1A2
LDLRAD3
MIR3973
PRR5L
LINC02759
LRRC4C
TTC17
ALKBH3-AS1
ALX4
CD82
PHF21A
LOC101928894
PACSIN3
DDB2
FNBP4
NUP160
PTPRJ
LOC646813
OR4C46
LRRC55
SLC43A3
UBE2L6
FAM111A
TCN1
MS4A6A
RPLP0P2
FTH1
INCENP
ROM1
B3GAT3
INTS5
PLAAT2
ATL3
SPINDOC
COX8A
BAD
RPS6KA4
MIR1237
NRXN2
EHD1
ARL2
CDC42EP2
SLC25A45
NEAT1
MALAT1
CCS
C11orf80
MIR3163
C11orf86
SYT12
RHOD
POLD4
ALDH3B2
LRP5
CPT1A
MYEOV
LINC01488
FADD
SHANK2
ALG1L9P
P2RY2
MRPL48
COA4
MIR548AL
CHRDL2
GDPD5
UVRAG
WNT11
TSKU
B3GNT6
KCTD14
GAB2
LINC02720
SNORA70E
SYTL2
CCDC83
PICALM
EED
ME3
PRSS23
FZD4-DT
LINC02711
MIR3166
GRM5-AS1
GRM5
MIR1261
MTNR1B
SMCO4
C11orf54
SRSF8
MAML2
MIR1260B
YAP1
BIRC3
WTAPP1
MMP3
PDGFD
CASP4
CASP1
CARD18
DDX10
RDX
LINC02732
IL18
LINC02762
ZBTB16
NNMT
RBM7
TMPRSS13
MPZL3
MPZL2
POU2F3
MIR100HG
CLMP
GRAMD1B
OR10D3
OR8D1
SPA17
PUS3
CDON
DCPS
LINC02098
ARHGAP32
LINC01395
TMEM45B
ST14
MIR8052
LINC02551
SNX19
B4GALNT3
RAD52
ERC1
WNT5B
TEAD4
LOC100128253
CD9
PLEKHG6
TNFRSF1A
SCNN1A
CD27
PTMS
RNU7-1
EMG1
C1S
SLC2A14
RIMKLB
A2MP1
LOC408186
CLEC2B
OLR1
TMEM52B
KLRD1
KLRK1
KLRC3
KLRC2
LINC02446
YBX3
ETV6
BORCS5
DUSP16
APOLD1
DDX47
RPL13AP20
GPRC5A
EMP1
LINC01559
H2AJ
RERG-AS1
RERG
EPS8
MGST1
LINC02398
LINC02468
PDE3A
SOX5-AS1
LMNTD1
MIR4302
SSPN
ITPR2
STK38L
ARNTL2
PPFIBP1
MRPS35
PTHLH
ERGIC2
OVCH1-AS1
TMTC1
CAPRIN2
DENND5B
ETFBKMT
AMN1
FGD4
DNM1L
PKP2
ALG10
ALG10B
CPNE8
SLC2A13
PDZRN4
LINC02450
LINC02461
IRAK4
ANO6
LOC100288798
SLC38A4
PCED1B
HDAC7
VDR
COX14
LIMA1
LARP4
DIP2B
ATF1
SLC11A2
TFCP2
ATG101
LINC00592
KRT80
LINC02874
KRT7
KRT86
KRT6A
KRT1
KRT78
KRT8
SP1
ATF7
COPZ1
LOC102724050
RBMS2
AVIL
LINC02403
LOC100506869
LRIG3
SLC16A7
USP15
PPM1H
AVPR1A
SRGAP1
GNS
LEMD3
LOC100507065
HELB
IL22
LOC100507250
CPM
LRRC10
BEST3
MYRFL
KCNMB4
PTPRB
TBC1D15
KCNC2
KRR1
LNCOG
OSBPL8
NAV3
LINC02424
SYT1
MIR1252
PAWR
PPP1R12A
MYF6
TMTC2
SLC6A15
TSPAN19
MGAT4C
LINC02258
TMTC3
LINC02458
ATP2B1
LINC02399
DCN
LINC01619
LINC02397
LOC643339
CRADD
LOC101928731
FGD6
METAP2
PGAM1P5
NTN4
LINC02410
ELK3
SLC9A7P1
LINC02453
ANKS1B
GAS2L3
IGF1
LINC00485
GLT8D2
TXNRD1
SLC41A2
APPL2
KCCAT198
C12orf75
NUAK1
SELPLG
MIR619
SSH1
KCTD10
GLTP
ANKRD13A
IFT81
ATP2A2
PPTC7
TRAFD1
OAS1
RITA1
SDSL
TBX3
MED13L
MIR4472-2
RNFT2
WSB2
BICDL1
PXN
RHOF
CLIP1
ZCCHC8
HCAR2
HCAR3
HIP1R
ABCB9
PITPNM2
NCOR2
SCARB1
BRI3BP
AACS
LINC02359
LOC100996671
LINC02405
TMEM132D
LINC02419
LINC01257
LINC02370
GALNT9
FAM230C
ZMYM5
MIR4499
CRYL1
LATS2
SACS
LINC00327
USP12
PLUT
SLC46A3
LINC00398
TEX26
FRY
STARD13
STARD13-AS
DCLK1
CCNA1
TRPC4
LINC00332
MTRF1
MIR5006
VWA8
FAM216B
LINC00428
EPSTI1
ENOX1
SMIM2
MIR8079
SERP2
LINC00330
NUFIP1
GTF2F2
LINC00562
MED4
ITM2B
CYSLTR2
FNDC3A
ARL11
CTAGE10P
WDFY2
LINC00355
MIR4704
PCDH9-AS2
PCDH9
LINC00364
DACH1
PIBF1
KLF5
LINC00392
LMO7
MYCBP2
SCEL
RBM26
NDFIP2
LINC00382
LINC01080
LINC00375
LINC00351
LINC00430
LINC01049
GPC5
CLDN10-AS1
DZIP1
MBNL2
RAP2A
STK24
SLC15A1
DOCK9
PCCA
NALCN
ITGBL1
FGF14
METTL21C
BIVM
DAOA
LINC00551
MYO16
MYO16-AS1
LINC00399
LINC00676
LINC00396
COL4A2
RAB20
PRECSIT
LINC00431
TEX29
MCF2L
PCID2
RASA3
RNASE11
LOC105370401
OXA1L
LRP10
PRMT5-DT
CEBPE
SLC7A8
RNF212B
ADCY4
LINC02294
FOXG1-AS1
AP4S1
HECTD1
LINC02313
RNU6-7
AKAP6
EGLN3
SPTSSA
PRORP
NFKBIA
MIR4503
LOC112268136
FSCB
LINC01599
DMAC2L
PYGL
LINC02310
FRMD6
NID2
TXNDC16
PSMC6
FERMT2
CDKN3
SAMD4A
LGALS3
TBPL2
KTN1
RPL13AP3
LINC00520
PELI2
TMEM260
SLC35F4
LINC01500
DAAM1
RTN1
SLC38A6
PRKCH
LINC01303
FLJ22447
SYT16
LINC00644
KCNH5
GPHB5
PPP2R5E
SYNE2
ZBTB1
PLEKHG3
SPTB
MIR7855
CHURC1
MIR4708
CCDC196
FAM71D
RAD51B
ZFP36L1
ACTN1
DCAF5
CCDC177
SMOC1
COX16
MAP3K9
PCNX1
SNORD56B
SIPA1L1
PSEN1
LOC101928143
MIDEAS
LINC02274
LTBP2
YLPM1
FOS
JDP2
BATF
FLVCR2
TTLL5
LINC01629
IRF2BPL
LINC02288
ADCK1
CEP128
STON2
LINC01148
LINC02330
TTC8
EFCAB11
KCNK13
DGLUCY
CATSPERB
FBLN5
SERPINA3
DICER1
CLMN
SYNE3
BDKRB1
ATG2B
LINC02914
YY1
WDR25
LINC00524
LINC02314
LINC00239
DYNC1H1
ZNF839
MIR4309
CDC42BPB
EIF5
AHNAK2
CHEK2P2
GOLGA8CP
GOLGA8EP
ARHGAP11B-DT
HERC2P10
LOC283710
LOC101928042
SLC12A6
GJD2-DT
NANOGP8
DPH6-DT
CDIN1
SPRED1
LINC02915
FSIP1
GPR176
C15orf62
RHOV
DLL4
INO80
ITPKA
EHD4-AS1
PLA2G4E
UBR1
GOLM2
HMGN2P46
BLOC1S6
SQOR
SEMA6D
LINC01491
SLC12A1
CEP152
FAM227B
ATP8B4
HDC
AP4E1
TMOD3
BCL2L10
MYO5C
RSL24D1
RAB27A
PRTG
NEDD4
TCF12
ALDH1A2
LIPC
MYO1E
GCNT3
BNIP2
FOXB1
ANXA2
C2CD4A
C2CD4B
TLN2
TPM1
RPS27L
APH1B
CA12
DAPK2
DENND4A
RAB11A
TIPIN
SNAPC5
SMAD6
LINC02206
LOC102723493
SMAD3
NOX5
GLCE
DRAIC
PCAT29
LINC00593
TLE3
LINC02205
THSD4-AS1
NR2E3
GRAMD2A
TMEM202-AS1
ARIH1
NPTN
PML
CCDC33
PPIAP46
SCAMP5
GOLGA6D
SNX33
TSPAN3
IDH3A
ACSBG1
LOC646938
MTHFS
MIR5572
CEMIP
EFL1
GOLGA6L10
BNC1
AKAP13
AGBL1-AS1
LINC00052
ISG20
RHCG
WDR93
ARPIN
SEMA4B
IQGAP1
CRTC3
SLCO3A1
FAM174B
ASB9P1
MIR3175
CHD2
LOC440311
LINC00924
LINC02254
IGF1R
TTC23
LRRC28
MEF2A
SPATA41
ASB7
CHSY1
PCSK6-AS1
PCSK6
TARS3
FAM138E
HBA2
SOX8
MAPK8IP3
ZNF598
SNORA3C
PRSS30P
CARHSP1
C16orf72
GRIN2A
NUBP1
TVP23A
CIITA
CLEC16A
LOC400499
LITAF
BCAR4
SNX29
NPIPA2
MIR3180-1
NPIPA5
BMERB1
ABCC6P1
SMG1
ITPRIPL2
TMC5
VPS35L
LYRM1
CRYM-AS1
NPIPB3
SMG1P3
RRN3P1
MOSMO
EEF2K
SMG1P1
COG7
GGA2
CACNG3
RBBP6
LINC01567
TNRC6A
ARHGAP17
IL4R
KATNIP
GSG1L
SNX29P2
BOLA2-SMG1P6
SULT1A4
SMG1P2
MVP
CDIPT
MAPK3
SLX1A-SULT1A3
LOC388242
SEPHS2
ZNF688
ITGAM
ARMC5
LOC390705
CCNYL3
LINC02167
ANKRD26P1
ABCC12
SIAH1
N4BP1
ADCY7
LOC105371267
FTO-IT1
FTO
LINC02169
LINC02140
MMP2-AS1
MT2A
PLLP
CX3CL1
ADGRG1
LOC388282
CNGB1
BEAN1-AS1
KCTD19
RIPOR1
CDH3
CDH1
TANGO6
HAS3
HYDIN
CALB2
LINC01572
ZFHX3
HCCAT5
ZNRF1
CFDP1
CHST6
ADAMTS18
LINC01229
DYNLRB2
MIR4720
CDH13
MIR8058
MIR3182
CRISPLD2
LINC01081
LINC00917
FBXO31
ZCCHC14
CA5A
LOC400553
LINC02182
ACSF3
VPS9D1
TUBB3
FAM157C
NXN
SMG6
LOC101927911
MINK1
NUP88
WSCD1
AIPL1
PITPNM3
ALOX12P2
TMEM256
DNAH2
KDM6B
PER1
USP43
GSG1L2
GLP2R
ZNF18
HS3ST3A1
LOC101928475
TEKT3
TRIM16
CDRT1
ADORA2B
TRPV2
ZNF287
KRT17P1
LINC02090
NT5M
RAI1
TOM1L2
DRC3
SNORD3B-1
LOC102724624
GRAPL-AS1
SNORD3A
RNF112
SLC47A2
LOC339260
MAP2K3
KCNJ12
KCNJ18
UBBP4
MTRNR2L1
MIR4522
KSR1
TNFAIP1
SARM1
SPAG5-AS1
TRAF4
FLOT2
CRYBA1
SSH2
CPD
RHOT1
RFFL
SLFN5
SLFN11
SLFN12
LHX1-DT
NPEPPSP1
MRPL45
PLXDC1
NR1D1
RARA
TNS4
KRT10
KRT32
KRT17
EIF1
STAT5B
STAT3
RETREG3
RNU2-1
MIR2117
HROB
MIR6782
UBTF
NMT1
LOC105371795
ITGB3
EFCAB13-DT
MRPL45P2
IGF2BP1
PICART1
TMEM92-AS1
RSAD1
ABCC3
SPAG9
CA10
LINC02876
HLF
MMD
TMEM100
C17orf67
TRIM25
MSI2
CUEDC1
RNF43
TEX14
RAD51C
VMP1
MIR21
WFDC21P
USP32
BCAS3
MARCHF10
MARCHF10-DT
MIR633
TANC2
CYB561
DDX42
ERN1
PECAM1
AMZ2P1
CEP112
APOH
PRKCA-AS1
MIR634
PITPNC1
ARSG
ABCA10
MAP2K6
LINC01483
LINC01028
KCNJ16
LINC00673
SLC39A11
CDC42EP4
CD300H
KCTD2
NT5C
JPT1
LLGL2
SAP30BP
ST6GALNAC2
SEPTIN9
LINC01993
SOCS3
PGS1
DNAH17
RBFOX3
LOC101928855
MIR4740
MCRIP1
LINC01970
CYBC1
NARF
METTL4
NDC80
LPIN2
MYOM1
LINC01895
TGIF1
DLGAP1-AS2
DLGAP1
ARHGAP28
PTPRM
MTCL1
RAB31
LINC01254
LINC01255
GNAL
MPPE1
IMPA2
SPIRE1
PSMG2
PTPN2
LOC644669
ROCK1
GATA6
CTAGE1
LOC101927571
RBBP8
CABLES1
TMEM241
RMC1
NPC1
TTC39C
MIR302F
DSC3
DSG3
B4GALT6
TRAPPC8
GAREM1
DTNA
MAPRE2
ELP2
COSMOC
FHOD3
LOC105372068
CELF4
LINC01902
KC6
LINC00907
SETBP1
MIR4319
SLC14A2
SIGLEC15
RNF165
SMAD2
ZBTB7C
CTIF
MAPK4
SMAD4
LINC01630
DCC
RAB27B
CCDC68
LINC-ROR
BOD1L2
ATP8B1
NEDD4L
ALPK2
MALT1
ZNF532
OACYLP
PMAIP1
CDH20
PHLPP1
KDSR
VPS4B
SERPINB4
SERPINB3
SERPINB11
SERPINB2
CDH19
DSEL
CCDC102B
LINC01910
NETO1-DT
LINC02582
ZNF407
LINC01893
MBP
GALR1
CTDP1
HSBP1L1
TPGS1
MISP
PTBP1
SBNO2
MIDN
APC2
BTBD2
GADD45B
MIR7850
GNA15-DT
NFIC
MFSD12
DAPK3
PLIN3
UHRF1
KDM4B
RFX2
MLLT1
CD70
C3
ARHGEF18
STXBP2
CLEC4GP1
FBN3
ANGPTL4
MARCHF2
ZNF558
MUC16
OR1M1
CARM1
SMARCA4
LDLR
SPC24
RAB3D
CCDC159
HOOK2
JUNB
IER2
YJU2B
NANOS3
GIPC1
NDUFB7
ADGRE2
OR1I1
CYP4F22
TPM4
AP1M1
CPAMD8
BISPR
PGLS-DT
FCHO1
SNORA68
CCDC124
PGPEP1
GDF15
ELL
GATAD2A
ZNF254
LINC00662
ZNF507
RHPN2
ZNF181
GRAMD1A
FXYD3
FAM187B
LSR
FFAR2
ATP4A
IGFLR1
WDR62
TBCB
CAPNS1
ZNF565
ZNF585B
ACTN4
RPS16
NUMBL
COQ8B
B9D2
POU2F2
LOC101930071
PSG10P
PSG5
SMG9
ZNF112
IGSF23
BCL3
EML2
IGFL4
LOC93429
SLC1A5
C5AR1
[truncated: 2,460 more rows]

## Sheet: FUS-DDIT3 reg STAT3-bound
Supplementary Table 6. Genes regulated by FUS-DDIT3 that are STAT3 targets in at least two cell lines.
Gene name
ANXA10
IL1B
IL24
TNFSF15
TGM2
GPRC5A
MANCR
MME
PHLDB2
FN1
PBDC1
RPLP0P2
AP3S1
MOB3B
TNFRSF9
ANXA3
CDH4
ZMIZ1-AS1
PDLIM1
FSTL1
SYTL2
IL1A
SNX9
TNS3
DCLK1
TENM2
PNMA2
PTPRE
CXADR
GFPT2
S100A11
PLXNA1
LINP1
SERPINB2
CIITA
MMP9
ADGRE5
SNAI2
WSCD1
TRABD2A
SLC35F6
EFNA5
ITGB2
CD44
LRRC20
KCNAB2
PTPN14
FRMD6
ABL1
BCAP29
ISG20
LIMA1
SHROOM2
BICC1
IGFBP7
NPAS2
SPOCK1
ZFP36L1
BMERB1
SHC4
ALPK1
ETV1
CTSB
PRIMPOL
TNFRSF11B
ADGRE2
CD82
TNFSF8
KRT80
PLCH1
LINC01411
ATP10D
ANKRD28
PLOD2
RPL13AP20
DDR2
COL4A6
MERTK
FHL2
IRAK2
CASP1
FKBP9
SRGN
ICAM1
DPYD
SCARB2
PDGFC
STK38L
RBMS3
AJAP1
PHLDA1
DCC
FAM20C
AIM2
CYB561
IFI16
SMAD3
XRN2
ADGRL4
ATP2B1
ADTRP
SDC1
RGS2
NAMPT
BNC2
MAP4K4
RIN2
TCF7L2
ATF3
GNA12
PMEPA1
NNT
TRPS1
LAMA4
IL6R
BNIP3L
NREP
VIM-AS1
BHLHE40
LNPEP
MED10
EMP1
SLC1A3
NEGR1
ZNF620
NCOA7
PRDM1
ID1
PPM1H
LIMCH1
LINC00211
CMBL
EPAS1
RUNX2
CASP4
TIAM1
LRRC4C
CEMIP
C1S
THEMIS2
DLC1
ZMIZ1
VDR
OGFRL1
TSPAN1
FGF12
LSP1P4
ZC3H3
FNDC3B
EFEMP1
FOXK1
LHFPL2
NOTCH2
KRT7
APOL2
H6PD
FAM102A
PELI2
MCTP2
SLC39A10
LYPD1
INTS5
WFDC3
PLK2
FMN2
TBC1D2
LCA5
FAM174A
ADAM9
ZNF558
EDIL3
MBNL1
RBMS1
ZBTB38
MB21D2
KIAA1217
STX1A
IRF2BP2
RAB27A
SERPIND1
TSPAN5
KRT8
ITPRID2
BCL6
PITPNC1
TMEM64
ANTXR1
NRIP1
NMI
PTPN12
GBE1
MIR99AHG
QKI
TNFRSF25
GALNT15
GBP2
PPP3CA
SLC25A37
TBL1XR1
MPZL2
STXBP2
MAOA
MAP7
WHRN
ZNF827
MYOM3
HHAT
LMO7
EML2
VIRMA
SYTL5
NAV3
NR3C1
VSTM1
SH3PXD2A
TMEM156
GDF15
HTRA1
MCF2L2
PTP4A1
CSGALNACT1
CBLB
CLMN
COL4A2
TUT7
PDZD2
HECW2
TBCB
ADAM12
NT5E
CD109
ITGA1
ACTL8
NOC2L
STARD13
STRIP2
SLC25A45
TEX29
LDLRAP1
ZNF341
COL6A3
SPIRE1
TACC2
RNF43
IL7R
HIVEP2
LINC01694
BCL2L1
ITGB1
MYBL1
RTN1
LMNA
BACH1
FGD6
TGFBR2
ARNTL
SCCPDH
SH3RF1
ATP6AP1L
SYTL3
LINC00239
MPZL3
FHOD3
CSF1
BTG2
RAB27B
ATAD3B
RBM26
HIP1
NLRC5
LTBP2
SLC7A8
IFNGR1
HBP1
TFAP2C
PLD1
SLC4A7
ZEB2
RITA1
FMNL2
NHSL2
LINC00705
MCF2L
SUSD1

## Sheet: Ruxolitinib reg STAT3-bound
Supplementary Table 6. Genes regulated by ruxolitinib that are STAT3 targets in at least two cell lines.
Gene name
INSIG1
DUSP1
IER2
ITM2B
PTBP1
PREP
STRADB
TSSC4
COQ2
CEMIP
NDRG1
RCN1
AKIRIN2
PPIF
KRT10
DNAJB11
CCN2
JUN
ACSL3
SERPINE2
DAPK3
RAB10
PPP2CA
CMTM7
SLC1A5
TRAF4
DAP
MARCHF5
WASF1
MYOF
GMDS
TSPAN3
MYH9
PAM
H4C3
PTPN14
MAFF
MYOM3
ETS2
FHL1
PDK3
YWHAG
SDC1
SCCPDH
NMT1
COL6A3
FN1
KCNAB2
MSI2
LATS2
USP40
CHST15
UBE2J2
C12orf75
NDFIP1
NRP1
NPC1
TBL1X
SRD5A3
FADD
TXNIP
MPZL1
GADD45B
TIAM1
SEPTIN9
LAMB3
PRNP
ACTN1
C1orf198
EEF1A1
VPS51
MAP2K3
LAMB1
FLNB
TFG
CDH13
IL1B
LYPD1
TRIB3
CD44
IGF1R
KDSR
TBCB
MAPKAPK3
TNFRSF25
NFKBIA
GSN
LPP
SPATA2L
MED14
LURAP1L
LINC01694
AP1B1
MACF1
RER1
PIM1
PRRC2C
ARPC5L
MTPN
OSBPL6
MYO18B
ANXA1
HPCAL1
CACNA2D4
IQGAP1
TNFSF15
IGF2BP2-AS1
AKAP13
REPS2
STAT2
CAMTA1
TRIM25
DST
ADGRG1
SRI
CHIC2
LPCAT1
DLG5
THADA
DTNB
SSBP3
SSH1
ERRFI1
PPP1R15B
FYCO1
DGCR2
RMC1
LAMC2
EML2
NUCB1
HEATR1
RHOBTB2
LTBP2
ADAR
TBC1D22A
NEAT1
AUH
LRP5
SGMS1
NFIC
ADGRE2
NFE2L2
RHEB
RPS6KA4
PLXNA1
TGM2
LOXL2
CAPRIN1
C1RL
ARMC5
TKT
NT5C
APP
CENPW
DOP1B
PAPPA
FNDC3A
ANXA3
AGRN
EMG1
PGPEP1
TANC2
PFKP
PCMT1
MSRA
PPARD
EMB
APOL1
ANK2
LYSMD1
ID3
RNF213
NDUFAF6
CLINT1
SREBF2
UBE2E2
FAM81A
IER3
STARD13
DGKD
STAC
PSD3
CAV2
RETREG3
SMCO4
EED
PYGB
CIITA
TRIO
MDC1
MERTK
SCARB1
ATP2B4
B3GAT3
CLEC16A
MYCBP2
CLDN4
LDLR
RAD51C
ADGRE5
TMEM131
CRKL
UGGT1
PFKM
NIBAN1
H6PD
FRYL
LSM3
NR1D1
NID1
SMAD3
SLC12A8
GASAL1
JAK1
CDKN3
EXOSC9
ITGA2
SAMD4A
LAMA4
IRAK2
CD109
ABCC3
CTNNB1
ZNF580
MTRF1L
AMOTL2
AHNAK2
SH3GLB1
CDCP1
RGMB
RAB27B
MCTP2
USP24
APOL6
SH3RF1
EXTL3
IL15RA
HELB
IL6R
ABL2
CRTC3
IKBKB
IGF2BP1
ZBTB7B
TIPIN
THEMIS2
DLG3
RHPN2
SDF4
BASP1
HIVEP2
UBE2H
PKIG
SLC35E2B
ERCC6L2
CHSY1
POLG
DDR2
MMP9
SPTSSA
ANO6
STXBP1
KIAA1671
SPAG9
SERPINB2
ZNF281
ICAM1
CCDC112
RPLP0P2
BACH1
TRAK2
MAD2L2
PXDC1
TGFBR3
SNRPE
PJA2
ROCK2
MAP3K9
PMS2
CDK5RAP2
ITPRIPL2
PLA2G4C
IL4R
GCK
PER1
CD58
ZNF460
LRBA
MAST4
GNB2
SMG1
RITA1
IGF2BP3
RAB20
YLPM1
DOCK9
PRIMPOL
SLMAP
BAD
TPBG
INPP5F
CALB2

## Sheet: FUS-DDIT3&ruxo reg STAT3-bound
Supplementary Table 6. Genes regulated by both FUS-DDIT3 and ruxolitinib that are STAT3 targets in at least two cell lines.
Gene name
ADGRE2
ADGRE5
ANXA3
BACH1
CD109
CD44
CEMIP
CIITA
COL6A3
DDR2
EML2
FN1
H6PD
HIVEP2
ICAM1
IL1B
IL6R
IRAK2
KCNAB2
LAMA4
LINC01694
LTBP2
LYPD1
MCTP2
MERTK
MMP9
MYOM3
PLXNA1
PRIMPOL
PTPN14
RAB27B
RITA1
RPLP0P2
SCCPDH
SDC1
SERPINB2
SH3RF1
SMAD3
STARD13
TBCB
TGM2
THEMIS2
TIAM1
TNFRSF25
TNFSF15
