# Supplementary material for: FUS-DDIT3 Fusion Oncoprotein Expression Affects JAK-STAT Signaling in Myxoid Liposarcoma
Source: Front Oncol. 2022 Feb 3;12:816894. doi: 10.3389/fonc.2022.816894 (PMC8851354; doi:10.3389/fonc.2022.816894)
Supplement: Supplementary file 8 [file Table_7.xlsx]

## Sheet: KEGG
Supplementary Table 7. KEGG gene sets significantly overlapping with genes regulated by both FUS-DDIT3 expression and ruxolitinib treatment.
Gene set name	Gene ratioa	Background ratiob	p-value	Adjusted p-value	q-value	Gene names	Count
KEGG_ECM_RECEPTOR_INTERACTION	7/47	84/43216	4.7935e-12	3.69099e-10	1.51374e-10	FN1/CD44/SDC1/LAMA4/ITGA10/TNC/COL6A3	7
KEGG_FOCAL_ADHESION	7/47	199/43216	2.12474e-09	5.87123e-08	2.40789e-08	FN1/LAMA4/ITGA10/TNC/FLNC/MYLK/COL6A3	7
KEGG_PATHWAYS_IN_CANCER	8/47	325/43216	2.28749e-09	5.87123e-08	2.40789e-08	FN1/MMP2/MMP9/SMAD3/LAMA4/CSF1R/RB1/JUP	8
KEGG_CYTOKINE_CYTOKINE_RECEPTOR_INTERACTION	7/47	265/43216	1.53612e-08	2.95704e-07	1.21273e-07	IL1B/TNFSF15/IL2RB/LIF/IL6R/CSF1R/TNFRSF25	7
KEGG_HEMATOPOIETIC_CELL_LINEAGE	4/47	87/43216	2.55751e-06	3.93856e-05	1.61527e-05	IL1B/CD44/IL6R/CSF1R	4
KEGG_BLADDER_CANCER	3/47	42/43216	1.34331e-05	0.000172391	7.07003e-05	MMP2/MMP9/RB1	3
KEGG_JAK_STAT_SIGNALING_PATHWAY	4/47	155/43216	2.51773e-05	0.00027695	0.000113582	IL2RB/LIF/IL6R/SPRY4	4
KEGG_ADIPOCYTOKINE_SIGNALING_PATHWAY	3/47	67/43216	5.49963e-05	0.000529339	0.000217091	IRS1/ADIPOR1/PCK2	3
KEGG_REGULATION_OF_ACTIN_CYTOSKELETON	4/47	213/43216	8.66625e-05	0.000741446	0.000304079	FN1/TIAM1/ITGA10/MYLK	4
KEGG_SMALL_CELL_LUNG_CANCER	3/47	84/43216	0.000107981	0.000831451	0.000340991	FN1/LAMA4/RB1	3
KEGG_LEUKOCYTE_TRANSENDOTHELIAL_MIGRATION	3/47	116/43216	0.000280319	0.00185216	0.000759599	MMP2/MMP9/ICAM1	3
KEGG_PROXIMAL_TUBULE_BICARBONATE_RECLAMATION	2/47	23/43216	0.000288648	0.00185216	0.000759599	ATP1B1/PCK2	2
KEGG_CELL_ADHESION_MOLECULES_CAMS	3/47	133/43216	0.000418476	0.00247867	0.00101654	HLA-DOA/ICAM1/SDC1	3
KEGG_INSULIN_SIGNALING_PATHWAY	3/47	137/43216	0.000456295	0.00250962	0.00102924	IRS1/PCK2/FASN	3
KEGG_GRAFT_VERSUS_HOST_DISEASE	2/47	41/43216	0.00092394	0.00460212	0.0018874	IL1B/HLA-DOA	2
KEGG_ALDOSTERONE_REGULATED_SODIUM_REABSORPTION	2/47	42/43216	0.000969465	0.00460212	0.0018874	IRS1/ATP1B1	2
KEGG_TYPE_I_DIABETES_MELLITUS	2/47	43/43216	0.00101605	0.00460212	0.0018874	IL1B/HLA-DOA	2
KEGG_GLYCEROLIPID_METABOLISM	2/47	49/43216	0.00131775	0.00563702	0.00231183	LIPG/MBOAT2	2
KEGG_CYTOSOLIC_DNA_SENSING_PATHWAY	2/47	54/43216	0.00159794	0.00647587	0.00265586	IL1B/POLR3H	2
KEGG_P53_SIGNALING_PATHWAY	2/47	68/43216	0.00251924	0.0091615	0.00375728	SERPINE1/STEAP3	2
KEGG_PANCREATIC_CANCER	2/47	70/43216	0.00266706	0.0091615	0.00375728	SMAD3/RB1	2
KEGG_VIRAL_MYOCARDITIS	2/47	70/43216	0.00266706	0.0091615	0.00375728	HLA-DOA/ICAM1	2
KEGG_LEISHMANIA_INFECTION	2/47	71/43216	0.00274247	0.0091615	0.00375728	IL1B/HLA-DOA	2
KEGG_CHRONIC_MYELOID_LEUKEMIA	2/47	73/43216	0.00289628	0.0091615	0.00375728	SMAD3/RB1	2
KEGG_ARRHYTHMOGENIC_RIGHT_VENTRICULAR_CARDIOMYOPATHY_ARVC	2/47	74/43216	0.00297468	0.0091615	0.00375728	ITGA10/JUP	2
KEGG_MAPK_SIGNALING_PATHWAY	3/47	267/43216	0.00309349	0.0091615	0.00375728	IL1B/FLNC/PPP5C	3
KEGG_APOPTOSIS	2/47	86/43216	0.00399212	0.0113849	0.00466914	IL1B/IRAK2	2
KEGG_ANTIGEN_PROCESSING_AND_PRESENTATION	2/47	88/43216	0.0041753	0.0114821	0.00470899	CIITA/HLA-DOA	2
KEGG_CELL_CYCLE	2/47	124/43216	0.00811399	0.02115	0.00867395	SMAD3/RB1	2
KEGG_NEUROTROPHIN_SIGNALING_PATHWAY	2/47	125/43216	0.00824025	0.02115	0.00867395	IRS1/IRAK2	2
KEGG_WNT_SIGNALING_PATHWAY	2/47	150/43216	0.0116793	0.0286336	0.0117431	SMAD3/VANGL2	2
KEGG_FOLATE_BIOSYNTHESIS	1/47	11/43216	0.0118997	0.0286336	0.0117431	PTS	1
KEGG_ENDOCYTOSIS	2/47	181/43216	0.0166667	0.038889	0.015949	IL2RB/CSF1R	2
anumber of input genes overlapping with gene set/total number of input genes
bnumber of background genes overlapping with gene set/total number of background genes

## Sheet: Chemical, genetic perturbations
Supplementary Table 7. Chemical and genetic perturbation gene sets significantly overlapping with genes regulated by both FUS-DDIT3 expression and ruxolitinib treatment.
Gene set name	Gene ratioa	Background ratiob	p-value	Adjusted p-value	q-value	Gene names	Count
PHONG_TNF_RESPONSE_NOT_VIA_P38	14/122	337/43216	9.41052e-13	1.59602e-09	8.19211e-10	MMP2/PLXNA1/MMP9/ADGRE5/KCNAB2/BCL2A1/ICAM1/SMAD3/ATP1B1/FXN/SERPINE1/EML2/HIVEP2/RHBDF2	14
HINATA_NFKB_TARGETS_KERATINOCYTE_UP	9/122	84/43216	2.5991e-12	2.20403e-09	1.13129e-09	IL1B/FN1/SERPINB2/MMP9/BCL2A1/ICAM1/SERPINE1/TIAM1/TNC	9
ONDER_CDH1_TARGETS_2_DN	15/122	473/43216	6.56999e-12	3.71423e-09	1.90645e-09	IL1B/ANXA3/SERPINB2/MMP9/CD44/ADGRE2/ICAM1/SDC1/ARL4C/MCTP2/TNFRSF25/RIPK4/RHBDF2/JUP/SLC39A8	15
FULCHER_INFLAMMATORY_RESPONSE_LECTIN_VS_LPS_UP	16/122	579/43216	9.77475e-12	3.80132e-09	1.95115e-09	IL1B/TGM2/FN1/SERPINB2/ATP1B1/TIAM1/H6PD/PTS/TNC/ISOC1/STEAP3/SLC44A1/CD109/MTMR14/GTF3A/DHRS11	16
NUYTTEN_EZH2_TARGETS_UP	20/122	1024/43216	1.12067e-11	3.80132e-09	1.95115e-09	IL1B/TGM2/FN1/CDH11/PLXNA1/SERPINB2/CD44/KCNAB2/ICAM1/ATP1B1/SERPINE1/IL6R/DCUN1D5/ARL4C/RESF1/THEMIS2/TNC/UAP1/BACH1/RAB27B	20
GRUETZMANN_PANCREATIC_CANCER_UP	13/122	339/43216	1.72578e-11	4.87822e-09	2.5039e-09	FN1/MMP2/CELF2/MMP9/IRS1/RAB2A/SMAD3/SDC1/SERPINE1/LAMA4/PCOLCE/MYLK/TBCB	13
DELYS_THYROID_CANCER_UP	14/122	441/43216	3.39885e-11	8.23493e-09	4.22684e-09	TNFSF15/TGM2/FN1/ADGRE5/CD44/MBOAT2/LIF/BCL2A1/ICAM1/SDC1/TIAM1/TMC6/TNC/CSF1R	14
PETROVA_ENDOTHELIUM_LYMPHATIC_VS_BLOOD_DN	10/122	162/43216	3.97783e-11	8.433e-09	4.32851e-09	TGM2/ANXA3/CD44/ICAM1/SMAD3/ATP1B1/SERPINE1/ARL4C/UAP1/LTBP2	10
PHONG_TNF_RESPONSE_VIA_P38_PARTIAL	10/122	164/43216	4.49175e-11	8.46446e-09	4.34466e-09	SERPINB2/CD44/LIF/IRS1/SMAD3/SERPINE1/TNC/RIPK4/HIVEP2/SDF2L1	10
LINDGREN_BLADDER_CANCER_CLUSTER_2B	13/122	386/43216	8.59917e-11	1.45842e-08	7.48581e-09	MMP2/CELF2/ADGRE5/DDR2/BCL2A1/ICAM1/LAMA4/ARL4C/PCOLCE/TNC/MYLK/COL6A3/EBI3	13
RODWELL_AGING_KIDNEY_UP	14/122	492/43216	1.42624e-10	2.199e-08	1.12871e-08	FN1/CELF2/CDH11/ADGRE5/ADGRE2/IRAK2/BCL2A1/ARL4C/THEMIS2/TMC6/TNC/CSF1R/TNFRSF25/TBCB	14
VERRECCHIA_EARLY_RESPONSE_TO_TGFB1	7/122	54/43216	1.90435e-10	2.69148e-08	1.38149e-08	FN1/CD44/ICAM1/SERPINE1/LAMA4/COL6A3/JUP	7
KOINUMA_TARGETS_OF_SMAD2_OR_SMAD3	17/122	830/43216	2.19478e-10	2.73916e-08	1.40596e-08	TGM2/ANXA3/SERPINB2/MMP9/CD44/MBOAT2/SMAD3/SERPINE1/TRAM1/LYPD1/TNC/RIPK4/CD109/BACH1/SH3RF1/LTBP2/JUP	17
BOQUEST_STEM_CELL_UP	11/122	259/43216	2.2611e-10	2.73916e-08	1.40596e-08	MMP2/CELF2/CDH11/CD44/LIF/IRS1/DDR2/PCOLCE/TNC/COL6A3/LTBP2	11
ZWANG_CLASS_1_TRANSIENTLY_INDUCED_BY_EGF	14/122	543/43216	5.12325e-10	5.62028e-08	2.88479e-08	LIPG/SERPINB2/LYPD5/HLA-DOA/LIF/SMAD3/IL6R/ARL4C/TIAM1/TNC/RB1/SPRY4/BACH1/SH3RF1	14
SENESE_HDAC1_TARGETS_UP	13/122	448/43216	5.30215e-10	5.62028e-08	2.88479e-08	TGM2/FN1/SERPINB2/MMP9/CD44/IRAK2/BCL2A1/IL6R/RESF1/STEAP3/RB1/BACH1/SLC39A8	13
CHICAS_RB1_TARGETS_CONFLUENT	14/122	556/43216	6.94806e-10	6.93171e-08	3.55792e-08	TGM2/FN1/CD44/SNRNP25/SMAD3/SERPINE1/LAMA4/ARL4C/PCOLCE/STEAP3/MYLK/TBCB/PCK2/LTBP2	14
CHARAFE_BREAST_CANCER_LUMINAL_VS_MESENCHYMAL_DN	13/122	461/43216	7.49599e-10	7.06289e-08	3.62526e-08	MMP2/CDH11/ADGRE5/CD44/IRAK2/SMAD3/SERPINE1/FLNC/MYLK/COL6A3/BACH1/JAG1/LTBP2	13
POOLA_INVASIVE_BREAST_CANCER_UP	11/122	292/43216	8.01867e-10	7.15772e-08	3.67393e-08	FN1/CDH11/MMP9/ADGRE2/LRRC15/BCL2A1/SERPINE1/CEMIP/THEMIS2/TNC/COL6A3	11
MCBRYAN_PUBERTAL_TGFB1_TARGETS_UP	9/122	160/43216	8.88964e-10	7.53842e-08	3.86933e-08	TGM2/FN1/LIPG/MMP2/CDH11/PTPN14/PCOLCE/TNC/JAG1	9
GU_PDEF_TARGETS_UP	7/122	71/43216	1.3745e-09	1.11007e-07	5.6978e-08	FN1/CDH11/SMAD3/SDC1/SERPINE1/TNC/COL6A3	7
LINDVALL_IMMORTALIZED_BY_TERT_DN	7/122	74/43216	1.84699e-09	1.42386e-07	7.30844e-08	FN1/CELF2/LRRC15/LAMA4/ARL4C/FBXO32/LTBP2	7
ONDER_CDH1_TARGETS_2_UP	10/122	252/43216	2.95659e-09	2.18016e-07	1.11904e-07	FN1/MMP2/CDH11/DDR2/SERPINE1/ITGA10/PCOLCE/STARD13/COL6A3/LTBP2	10
ROZANOV_MMP14_TARGETS_UP	10/122	254/43216	3.18933e-09	2.25379e-07	1.15683e-07	FN1/IL2RB/PAEP/LOXL3/LAMA4/PCOLCE/MYLK/CSPG4/JAG1/VANGL2	10
JOHNSTONE_PARVB_TARGETS_3_UP	12/122	427/43216	3.62186e-09	2.45707e-07	1.26117e-07	TGM2/FN1/LIPG/LIF/IRAK2/ICAM1/SMAD3/ARL4C/TMC6/STEAP3/JAG1/JUP	12
GHANDHI_BYSTANDER_IRRADIATION_UP	7/122	83/43216	4.17293e-09	2.72204e-07	1.39717e-07	IL1B/TNFSF15/SERPINB2/LIF/BCL2A1/MCTP2/SLC39A8	7
SCHUETZ_BREAST_CANCER_DUCTAL_INVASIVE_UP	11/122	349/43216	5.14275e-09	3.23041e-07	1.65811e-07	TGM2/FN1/MMP2/CELF2/CDH11/LRRC15/MERTK/LAMA4/ARL4C/CEMIP/COL6A3	11
MCBRYAN_PUBERTAL_BREAST_3_4WK_UP	9/122	206/43216	8.16758e-09	4.94722e-07	2.53932e-07	FN1/LIPG/PTPN14/SDC1/FBXO32/TNC/CSPG4/RAB27B/SLC39A8	9
KIM_WT1_TARGETS_UP	9/122	217/43216	1.28272e-08	7.36732e-07	3.78151e-07	CD44/LIF/SMAD3/ATP1B1/SERPINE1/TIAM1/TMC6/FLNC/CSPG4	9
HAN_SATB1_TARGETS_DN	11/122	382/43216	1.30318e-08	7.36732e-07	3.78151e-07	IL1B/TNFSF15/FN1/CDH11/LIF/PAEP/SERPINE1/ITGA10/TNC/EML2/JUP	11
WONG_ADULT_TISSUE_STEM_MODULE	14/122	705/43216	1.40798e-08	7.703e-07	3.95381e-07	IL1B/TGM2/FN1/ADGRE5/ICAM1/SDC1/SERPINE1/TNC/MYLK/BACH1/EBI3/PCK2/LTBP2/SLC39A8	14
BOYAULT_LIVER_CANCER_SUBCLASS_G5_DN	5/122	28/43216	1.54009e-08	8.16247e-07	4.18965e-07	TGM2/CELF2/ICAM1/ARL4C/THEMIS2	5
CROMER_TUMORIGENESIS_UP	6/122	58/43216	1.60482e-08	8.24782e-07	4.23346e-07	IL1B/FN1/MMP9/LRRC15/SERPINE1/TNC	6
KRIEG_HYPOXIA_NOT_VIA_KDM3A	14/122	732/43216	2.24705e-08	1.12088e-06	5.75327e-07	ANXA3/CD44/PTPN14/ICAM1/SDC1/ATP1B1/ARL4C/FBXO32/RIPK4/STARD13/UAP1/HIVEP2/BACH1/SLC39A8	14
ANASTASSIOU_MULTICANCER_INVASIVENESS_SIGNATURE	6/122	64/43216	2.93195e-08	1.42074e-06	7.29239e-07	FN1/MMP2/CDH11/LRRC15/PCOLCE/COL6A3	6
RUTELLA_RESPONSE_TO_HGF_UP	11/122	418/43216	3.26448e-08	1.53793e-06	7.89393e-07	IL1B/TGM2/MMP2/PLXNA1/MMP9/SERPINE1/SCCPDH/EBI3/PCK2/JAG1/LTBP2	11
VECCHI_GASTRIC_CANCER_ADVANCED_VS_EARLY_UP	8/122	173/43216	3.66114e-08	1.64369e-06	8.43677e-07	FN1/CDH11/DDR2/ARL4C/TIAM1/CEMIP/FBXO32/LTBP2	8
RIGGI_EWING_SARCOMA_PROGENITOR_UP	11/122	423/43216	3.6828e-08	1.64369e-06	8.43677e-07	TNFSF15/TMEM132B/CDH11/MMP9/ADGRE2/ICAM1/LYPD1/TNC/STEAP3/JAG1/SLC39A8	11
BILD_HRAS_ONCOGENIC_SIGNATURE	9/122	246/43216	3.77976e-08	1.64371e-06	8.43686e-07	IL1B/FN1/SERPINB2/MBOAT2/LIF/SDC1/UAP1/SPRY4/VANGL2	9
BUYTAERT_PHOTODYNAMIC_THERAPY_STRESS_DN	13/122	645/43216	4.01794e-08	1.70361e-06	8.74431e-07	TGM2/FN1/BDH1/IRS1/SNRNP25/BCL2A1/ICAM1/SERPINE1/LYPD1/ISOC1/DHRS11/JAG1/SLC39A8	13
RUTELLA_RESPONSE_TO_CSF2RB_AND_IL4_UP	10/122	337/43216	4.63427e-08	1.917e-06	9.83964e-07	TGM2/MMP2/CELF2/PLXNA1/MMP9/SERPINE1/TBCB/EBI3/JAG1/LTBP2	10
SMID_BREAST_CANCER_BASAL_UP	13/122	657/43216	4.97463e-08	1.97501e-06	1.01374e-06	ANXA3/SERPINB2/CD44/PTPN14/BCL2A1/ICAM1/ARL4C/THEMIS2/LYPD1/SIGMAR1/RIPK4/MYLK/CSPG4	13
CLASPER_LYMPHATIC_VESSELS_DURING_METASTASIS_DN	5/122	35/43216	5.0074e-08	1.97501e-06	1.01374e-06	CDH11/SDC1/PCOLCE/COL6A3/LTBP2	5
ZHOU_INFLAMMATORY_RESPONSE_LIVE_UP	11/122	439/43216	5.36078e-08	2.03143e-06	1.0427e-06	IL1B/TNFSF15/SERPINB2/CD44/LIF/DDR2/IRAK2/ICAM1/ATP1B1/SERPINE1/JAG1	11
CHEN_METABOLIC_SYNDROM_NETWORK	17/122	1204/43216	5.39001e-08	2.03143e-06	1.0427e-06	ANXA3/MMP2/ADGRE5/CD44/RAB2A/BCL2A1/THEMIS2/FBXO32/PCOLCE/TNC/CSF1R/COL6A3/BACH1/SCCPDH/EBI3/SDF2L1/LTBP2	17
PLASARI_TGFB1_TARGETS_10HR_UP	8/122	193/43216	8.52778e-08	3.14415e-06	1.61384e-06	MMP9/LIF/SERPINE1/LPIN3/FBXO32/TNC/CSPG4/JAG1	8
MAHAJAN_RESPONSE_TO_IL1A_UP	6/122	77/43216	8.99872e-08	3.2472e-06	1.66673e-06	IL1B/SERPINB2/IL2RB/MERTK/SDC1/RB1	6
HELLER_SILENCED_BY_METHYLATION_UP	9/122	277/43216	1.03978e-07	3.67391e-06	1.88575e-06	CDH11/CIITA/MMP9/PAEP/ICAM1/IL6R/ARL4C/TNFRSF25/EBI3	9
PICCALUGA_ANGIOIMMUNOBLASTIC_LYMPHOMA_UP	8/122	207/43216	1.45969e-07	5.04857e-06	2.59134e-06	FN1/CDH11/MMP9/DDR2/LAMA4/PCOLCE/TNC/MYLK	8
WANG_SMARCE1_TARGETS_UP	9/122	289/43216	1.48878e-07	5.04857e-06	2.59134e-06	FN1/MMP2/IRS1/FBXO32/SLC44A1/MYLK/CD109/COL6A3/JAG1	9
ZHU_CMV_24_HR_DN	6/122	84/43216	1.51814e-07	5.04857e-06	2.59134e-06	CDH11/DDR2/SERPINE1/LAMA4/MYLK/HIVEP2	6
ZHOU_INFLAMMATORY_RESPONSE_LPS_UP	10/122	397/43216	2.11362e-07	6.89365e-06	3.53839e-06	IL1B/FILIP1/SERPINB2/CD44/DDR2/IRAK2/ICAM1/SERPINE1/CEMIP/JAG1	10
OSWALD_HEMATOPOIETIC_STEM_CELL_IN_COLLAGEN_GEL_UP	8/122	218/43216	2.16767e-07	6.93654e-06	3.5604e-06	IL1B/SERPINB2/CD44/IL2RB/BCL2A1/ICAM1/ARL4C/FLNC	8
FOSTER_TOLERANT_MACROPHAGE_DN	10/122	400/43216	2.26476e-07	7.11304e-06	3.65099e-06	IL1B/LIPG/SERPINE1/TIAM1/TNC/SLC44A1/MTMR14/HIVEP2/RHBDF2/NOC4L	10
GOZGIT_ESR1_TARGETS_DN	13/122	755/43216	2.44405e-07	7.53655e-06	3.86837e-06	TGM2/CD44/IRS1/ATP1B1/CEMIP/FBXO32/LYPD1/CD109/SCCPDH/RAB27B/JAG1/LTBP2/SLC39A8	13
REN_ALVEOLAR_RHABDOMYOSARCOMA_DN	10/122	405/43216	2.53783e-07	7.68601e-06	3.94509e-06	FN1/MMP2/SMAD3/LAMA4/ARL4C/CEMIP/CORO1B/PCOLCE/MYLK/UAP1	10
RUTELLA_RESPONSE_TO_HGF_VS_CSF2RB_AND_IL4_UP	10/122	409/43216	2.77669e-07	8.26186e-06	4.24067e-06	IL1B/TGM2/MMP2/MMP9/SMAD3/SERPINE1/SCCPDH/GTF3A/PCK2/LTBP2	10
MEISSNER_BRAIN_HCP_WITH_H3K4ME3_AND_H3K27ME3	15/122	1049/43216	2.97482e-07	8.69878e-06	4.46493e-06	FN1/ADGRE5/PTPN14/PLXNA4/SDC1/ATP1B1/CEMIP/THEMIS2/TMC6/LYPD1/RIPK4/CSPG4/SPRY4/JAG1/SLC39A8	15
VERRECCHIA_RESPONSE_TO_TGFB1_C2	4/122	21/43216	3.48564e-07	9.90899e-06	5.08611e-06	FN1/ICAM1/COL6A3/JUP	4
LEI_MYB_TARGETS	9/122	320/43216	3.50554e-07	9.90899e-06	5.08611e-06	IL1B/TGM2/FN1/ANXA3/SERPINB2/SMAD3/SERPINE1/COL6A3/JUP	9
MILI_PSEUDOPODIA_HAPTOTAXIS_DN	12/122	661/43216	4.17298e-07	1.16023e-05	5.95523e-06	CD99L2/MMP2/PLXNA1/LIF/LOXL3/SDC1/PCOLCE/STEAP3/FLNC/SIGMAR1/CD109/LTBP2	12
SENESE_HDAC1_AND_HDAC2_TARGETS_UP	8/122	241/43216	4.64001e-07	1.26927e-05	6.51492e-06	TGM2/FN1/SERPINB2/MMP9/IRAK2/BCL2A1/IL6R/COL6A3	8
FULCHER_INFLAMMATORY_RESPONSE_LECTIN_VS_LPS_DN	10/122	438/43216	5.18244e-07	1.39229e-05	7.14636e-06	ADGRE5/ADGRE2/ARL4C/CEMIP/KLHDC8B/RB1/BACH1/SCCPDH/RHBDF2/SLC39A8	10
DANG_REGULATED_BY_MYC_DN	8/122	245/43216	5.25392e-07	1.39229e-05	7.14636e-06	FN1/RAB2A/SERPINE1/ISCU/RB1/COL6A3/CSPG4/HIVEP2	8
CHICAS_RB1_TARGETS_SENESCENT	11/122	560/43216	6.02581e-07	1.57227e-05	8.07019e-06	TNFSF15/MMP9/LIF/LRRC15/BCL2A1/ATP1B1/SERPINE1/CEMIP/PCOLCE/RAB27B/SLC39A8	11
IZADPANAH_STEM_CELL_ADIPOSE_VS_BONE_DN	6/122	107/43216	6.40232e-07	1.64228e-05	8.42953e-06	ANXA3/CELF2/CDH11/LAMA4/FBXO32/LTBP2	6
MARTENS_BOUND_BY_PML_RARA_FUSION	10/122	449/43216	6.48778e-07	1.64228e-05	8.42953e-06	CELF2/MMP9/KCNAB2/ADGRE2/ICAM1/SMAD3/H6PD/HIVEP2/GTF3A/RHBDF2	10
BERTUCCI_MEDULLARY_VS_DUCTAL_BREAST_CANCER_DN	7/122	174/43216	6.89573e-07	1.67909e-05	8.61847e-06	PTPN14/MBOAT2/DDR2/FBXO32/FLNC/MYLK/STARD13	7
BENPORATH_NANOG_TARGETS	14/122	972/43216	6.97889e-07	1.67909e-05	8.61847e-06	MMP2/CELF2/MMP9/MBOAT2/SMAD3/LAMA4/DCUN1D5/ISCU/TIAM1/RESF1/LYPD1/TNC/SLC44A1/JUP	14
PILON_KLF1_TARGETS_DN	20/122	1976/43216	7.001e-07	1.67909e-05	8.61847e-06	ANXA3/CELF2/CD44/KCNAB2/RAB2A/ATP1B1/IL6R/TIAM1/TRAM1/PTS/ISOC1/CSF1R/EML2/TBCB/CCDC137/PARL/BACH1/EBI3/NOC4L/PPP5C	20
CHARAFE_BREAST_CANCER_LUMINAL_VS_BASAL_DN	10/122	453/43216	7.02921e-07	1.67909e-05	8.61847e-06	LIPG/ANXA3/SERPINB2/ADGRE5/CD44/ICAM1/SMAD3/RIPK4/CD109/JAG1	10
MCLACHLAN_DENTAL_CARIES_UP	8/122	264/43216	9.21095e-07	2.16969e-05	1.11366e-05	IL1B/SERPINB2/MMP9/CD44/LRRC15/BCL2A1/ICAM1/CSF1R	8
ZHU_CMV_ALL_DN	6/122	118/43216	1.13821e-06	2.6444e-05	1.35732e-05	CDH11/DDR2/SERPINE1/LAMA4/MYLK/HIVEP2	6
JECHLINGER_EPITHELIAL_TO_MESENCHYMAL_TRANSITION_UP	5/122	66/43216	1.28546e-06	2.94614e-05	1.5122e-05	MMP2/DDR2/SDC1/PCOLCE/TNC	5
SENESE_HDAC3_TARGETS_UP	10/122	489/43216	1.3975e-06	3.16022e-05	1.62208e-05	TNFSF15/FN1/MMP9/CD44/ARL4C/STEAP3/RB1/HIVEP2/BACH1/LTBP2	10
DORSEY_GAB2_TARGETS	4/122	30/43216	1.565e-06	3.49241e-05	1.79259e-05	CD44/ATP1B1/SERPINE1/COL6A3	4
DUTERTRE_ESTRADIOL_RESPONSE_24HR_DN	10/122	503/43216	1.79775e-06	3.95972e-05	2.03245e-05	FN1/ANXA3/MBOAT2/SMAD3/ATP1B1/ARL4C/FBXO32/RIPK4/HIVEP2/RAB27B	10
TARTE_PLASMA_CELL_VS_PLASMABLAST_UP	9/122	393/43216	1.91678e-06	4.16777e-05	2.13924e-05	MMP9/DDR2/MERTK/SDC1/TIAM1/PCOLCE/TNC/LTBP2/JUP	9
ROZANOV_MMP14_TARGETS_SUBSET	4/122	32/43216	2.04459e-06	4.38941e-05	2.253e-05	FN1/PAEP/LOXL3/LAMA4	4
HOLLERN_EMT_BREAST_TUMOR_UP	6/122	134/43216	2.39001e-06	5.06682e-05	2.60071e-05	FN1/DDR2/LOXL3/PCOLCE/CSF1R/FLNC	6
KRIGE_RESPONSE_TO_TOSEDOSTAT_6HR_DN	13/122	928/43216	2.42113e-06	5.06942e-05	2.60204e-05	BDH1/SNRNP25/FXN/IL6R/DCUN1D5/MRPL12/POLR3H/UAP1/HIVEP2/SDF2L1/FASN/RITA1/LINC00294	13
WEI_MYCN_TARGETS_WITH_E_BOX	12/122	786/43216	2.52251e-06	5.21728e-05	2.67794e-05	LRRC15/SDC1/PTS/ISOC1/SIGMAR1/MYLK/CCDC137/UAP1/RB1/SDF2L1/FASN/SLC39A8	12
SCHOEN_NFKB_SIGNALING	4/122	34/43216	2.62534e-06	5.36454e-05	2.75352e-05	IL1B/FN1/MMP9/JAG1	4
HINATA_NFKB_TARGETS_FIBROBLAST_UP	5/122	81/43216	3.56294e-06	7.19374e-05	3.69242e-05	IL1B/FN1/SERPINB2/ICAM1/SERPINE1	5
BURTON_ADIPOGENESIS_PEAK_AT_8HR	4/122	37/43216	3.7144e-06	7.41132e-05	3.8041e-05	CD44/SDC1/TIAM1/UAP1	4
BLALOCK_ALZHEIMERS_DISEASE_UP	17/122	1639/43216	3.79786e-06	7.48974e-05	3.84435e-05	LIPG/MMP2/CD44/RAB2A/DDR2/ICAM1/LAMA4/IL6R/TRAM1/ITGA10/TMC6/TNC/FLNC/EML2/MYLK/COL6A3/LTBP2	17
YANG_BCL3_TARGETS_UP	8/122	322/43216	4.01603e-06	7.82895e-05	4.01846e-05	SERPINB2/MBOAT2/MERTK/LOXL3/SDC1/SERPINE1/IL6R/FASN	8
HUANG_FOXA2_TARGETS_DN	4/122	38/43216	4.14234e-06	7.98342e-05	4.09775e-05	TGM2/CD44/TNC/STEAP3	4
ONDER_CDH1_SIGNALING_VIA_CTNNB1	5/122	84/43216	4.26417e-06	8.12588e-05	4.17087e-05	CDH11/ICAM1/SERPINE1/COL6A3/LTBP2	5
BAKER_HEMATOPOESIS_STAT1_TARGETS	3/122	12/43216	4.73989e-06	8.93206e-05	4.58467e-05	MMP2/CIITA/MMP9	3
HOSHIDA_LIVER_CANCER_SUBCLASS_S1	7/122	235/43216	5.06496e-06	9.43974e-05	4.84525e-05	CELF2/CDH11/IL2RB/HLA-DOA/DDR2/BCL2A1/LTBP2	7
AMIT_EGF_RESPONSE_120_MCF10A	4/122	41/43216	5.64599e-06	0.000103384	5.30652e-05	IL1B/SERPINB2/LIF/SPRY4	4
LIU_VAV3_PROSTATE_CARCINOGENESIS_UP	5/122	89/43216	5.66906e-06	0.000103384	5.30652e-05	TGM2/FN1/BCL2A1/TNC/LTBP2	5
DOANE_RESPONSE_TO_ANDROGEN_DN	7/122	240/43216	5.81248e-06	0.000104872	5.38289e-05	PTPN14/IRS1/SMAD3/TIAM1/TNC/SCCPDH/NOC4L	7
HASINA_NOL7_TARGETS_DN	3/122	13/43216	6.14915e-06	0.000108635	5.57603e-05	ADGRE5/SDC1/JAG1	3
XU_HGF_TARGETS_INDUCED_BY_AKT1_48HR_UP	3/122	13/43216	6.14915e-06	0.000108635	5.57603e-05	TGM2/THEMIS2/LTBP2	3
HOOI_ST7_TARGETS_UP	5/122	91/43216	6.323e-06	0.000110555	5.67457e-05	ANXA3/CDH11/SERPINE1/RESF1/FLNC	5
RODRIGUES_NTN1_TARGETS_DN	6/122	159/43216	6.41338e-06	0.000110991	5.69696e-05	TNFSF15/FN1/ARL4C/TNFRSF25/MYLK/RAB27B	6
KRIGE_RESPONSE_TO_TOSEDOSTAT_24HR_DN	13/122	1020/43216	6.70866e-06	0.000114928	5.89905e-05	BDH1/SNRNP25/FXN/IL6R/DCUN1D5/MRPL12/POLR3H/UAP1/HIVEP2/NOC4L/SDF2L1/FASN/RITA1	13
DEURIG_T_CELL_PROLYMPHOCYTIC_LEUKEMIA_UP	8/122	349/43216	7.22911e-06	0.000122606	6.29313e-05	FN1/MMP9/IRS1/MERTK/ATP1B1/ITGA10/CORO1B/SCCPDH	8
KOYAMA_SEMA3B_TARGETS_DN	8/122	351/43216	7.53543e-06	0.000126535	6.49484e-05	FN1/ISCU/THEMIS2/FBXO32/KLHDC8B/HIVEP2/SCCPDH/JAG1	8
LIM_MAMMARY_STEM_CELL_UP	9/122	468/43216	7.85454e-06	0.000130601	6.70351e-05	IL1B/MMP2/ICAM1/PCOLCE/FLNC/MYLK/CSPG4/BACH1/JAG1	9
NUYTTEN_NIPP1_TARGETS_UP	11/122	738/43216	8.44091e-06	0.000138988	7.13402e-05	TGM2/SERPINB2/CD44/BCL2A1/SERPINE1/DCUN1D5/THEMIS2/H6PD/UAP1/SCCPDH/SH3RF1	11
ONDER_CDH1_TARGETS_1_DN	6/122	168/43216	8.78706e-06	0.000142508	7.31469e-05	IL1B/SERPINB2/ADGRE2/ARL4C/STARD13/JAG1	6
LEE_BMP2_TARGETS_UP	11/122	742/43216	8.8774e-06	0.000142508	7.31469e-05	LIPG/CELF2/IRS1/ATP1B1/ARL4C/RESF1/FBXO32/H6PD/PCK2/JAG1/SLC39A8	11
KHETCHOUMIAN_TRIM24_TARGETS_UP	4/122	46/43216	8.9992e-06	0.000142508	7.31469e-05	TGM2/CD44/ICAM1/SERPINE1	4
KRASNOSELSKAYA_ILF3_TARGETS_DN	4/122	46/43216	8.9992e-06	0.000142508	7.31469e-05	CELF2/CDH11/IL6R/PCK2	4
MCBRYAN_PUBERTAL_BREAST_4_5WK_UP	7/122	257/43216	9.07481e-06	0.000142508	7.31469e-05	TGM2/FN1/CDH11/SDC1/FBXO32/TNC/RIPK4	7
SMID_BREAST_CANCER_NORMAL_LIKE_UP	9/122	480/43216	9.6089e-06	0.000149511	7.67413e-05	CELF2/CIITA/LAMA4/IL6R/ARL4C/THEMIS2/TNFRSF25/MYLK/HIVEP2	9
BASSO_CD40_SIGNALING_UP	5/122	103/43216	1.15856e-05	0.000178629	9.1687e-05	IL1B/CD44/BCL2A1/ICAM1/TMC6	5
WU_CELL_MIGRATION	6/122	182/43216	1.38525e-05	0.000210791	0.000108195	TGM2/FN1/SERPINE1/ARL4C/JAG1/JUP	6
ZHOU_INFLAMMATORY_RESPONSE_FIMA_UP	9/122	503/43216	1.39202e-05	0.000210791	0.000108195	IL1B/SERPINB2/CD44/DDR2/IRAK2/ICAM1/SERPINE1/CEMIP/JAG1	9
BERENJENO_TRANSFORMED_BY_RHOA_DN	8/122	383/43216	1.41473e-05	0.000212335	0.000108988	FN1/CELF2/LAMA4/MIEN1/PCOLCE/PTS/COL6A3/PCK2	8
JI_CARCINOGENESIS_BY_KRAS_AND_STK11_DN	3/122	17/43216	1.45001e-05	0.000215721	0.000110726	FN1/MMP2/LOXL3	3
KRIEG_HYPOXIA_VIA_KDM3A	4/122	52/43216	1.47357e-05	0.00021732	0.000111547	TGM2/SERPINE1/FBXO32/STEAP3	4
MCBRYAN_PUBERTAL_BREAST_6_7WK_UP	6/122	186/43216	1.56668e-05	0.00022906	0.000117572	LIPG/LAMA4/IL6R/RESF1/STEAP3/JAG1	6
CROONQUIST_STROMAL_STIMULATION_UP	4/122	55/43216	1.84429e-05	0.000267343	0.000137222	TGM2/SERPINE1/LAMA4/COL6A3	4
MIKKELSEN_IPS_ICP_WITH_H3K4ME3_AND_H327ME3	5/122	114/43216	1.89541e-05	0.000272424	0.000139831	CIITA/CD44/LOXL3/NCKAP5/LAMA4	5
CREIGHTON_ENDOCRINE_THERAPY_RESISTANCE_1	9/122	525/43216	1.94909e-05	0.000277786	0.000142583	IRS1/TIAM1/LYPD1/ISOC1/TBCB/STARD13/GTF3A/PCK2/RHBDF2	9
CHIARADONNA_NEOPLASTIC_TRANSFORMATION_CDC25_UP	5/122	118/43216	2.23877e-05	0.000316413	0.000162409	LAMA4/TNC/BACH1/NOC4L/LTBP2	5
WANG_ESOPHAGUS_CANCER_VS_NORMAL_UP	5/122	119/43216	2.33172e-05	0.000326826	0.000167754	FN1/MMP9/ADGRE5/SERPINE1/COL6A3	5
WALLACE_PROSTATE_CANCER_UP	3/122	20/43216	2.4159e-05	0.000335849	0.000172385	BDH1/UAP1/FASN	3
ONDER_CDH1_TARGETS_3_DN	4/122	59/43216	2.43979e-05	0.000336413	0.000172675	IL1B/SERPINB2/ADGRE2/ARL4C	4
GERHOLD_ADIPOGENESIS_DN	4/122	60/43216	2.60837e-05	0.000355105	0.000182269	FN1/ANXA3/CD44/SDC1	4
GRAESSMANN_APOPTOSIS_BY_DOXORUBICIN_DN	16/122	1708/43216	2.61723e-05	0.000355105	0.000182269	CD44/RAB2A/DDR2/FXN/MRPL12/PTS/ISOC1/STEAP3/SLC44A1/HIVEP2/SH3RF1/DHRS11/PCK2/RAB27B/VANGL2/RITA1	16
BOQUEST_STEM_CELL_CULTURED_VS_FRESH_UP	8/122	421/43216	2.77759e-05	0.000373872	0.000191902	TGM2/FN1/CELF2/CD44/SERPINE1/IL6R/CEMIP/FLNC	8
GRYDER_PAX3FOXO1_ENHANCERS_IN_TADS	12/122	1005/43216	2.92412e-05	0.00038953	0.000199939	CELF2/PLXNA1/IRS1/SDC1/ATP1B1/ARL4C/THEMIS2/PTS/STARD13/SPRY4/GTF3A/VANGL2	12
AZARE_NEOPLASTIC_TRANSFORMATION_BY_STAT3_UP	5/122	125/43216	2.95416e-05	0.00038953	0.000199939	FN1/CDH11/ARL4C/TNC/JAG1	5
PASINI_SUZ12_TARGETS_DN	7/122	309/43216	2.96282e-05	0.00038953	0.000199939	FN1/ANXA3/IRS1/SDC1/ARL4C/FLNC/JAG1	7
TIEN_INTESTINE_PROBIOTICS_24HR_DN	6/122	209/43216	3.01877e-05	0.000392365	0.000201394	RAB2A/TRAM1/MCTP2/PCK2/JAG1/SDF2L1	6
DACOSTA_UV_RESPONSE_VIA_ERCC3_DN	11/122	848/43216	3.03065e-05	0.000392365	0.000201394	SERPINB2/MBOAT2/IRS1/DDR2/SMAD3/SERPINE1/TIAM1/CEMIP/STARD13/RB1/HIVEP2	11
DOUGLAS_BMI1_TARGETS_UP	9/122	557/43216	3.09153e-05	0.000397215	0.000203883	FN1/MMP2/SDC1/ATP1B1/THEMIS2/PTS/STEAP3/GTF3A/FASN	9
GAJATE_RESPONSE_TO_TRABECTEDIN_UP	4/122	63/43216	3.16547e-05	0.000403657	0.00020719	CD44/DDR2/EML2/PCK2	4
LENAOUR_DENDRITIC_CELL_MATURATION_DN	5/122	128/43216	3.3101e-05	0.00041895	0.000215039	IL1B/MMP9/CD44/IL6R/CSF1R	5
RIGGINS_TAMOXIFEN_RESISTANCE_UP	4/122	64/43216	3.36916e-05	0.000423266	0.000217255	LRRC15/LAMA4/SPRY4/FASN	4
RODRIGUES_THYROID_CARCINOMA_ANAPLASTIC_UP	10/122	709/43216	3.51547e-05	0.000438399	0.000225022	TGM2/FN1/LINC00958/LIF/IRAK2/ARL4C/RESF1/FBXO32/TNC/RAB27B	10
MASSARWEH_TAMOXIFEN_RESISTANCE_UP	9/122	572/43216	3.79738e-05	0.000470099	0.000241293	ANXA3/CDH11/PTPN14/RAB2A/SDC1/MYLK/SCCPDH/RAB27B/JAG1	9
MARTINEZ_TP53_TARGETS_DN	9/122	575/43216	3.9538e-05	0.000485916	0.000249412	PCOLCE/CSF1R/SLC44A1/RIPK4/CCDC137/UAP1/BACH1/SH3RF1/LTBP2	9
ZHANG_RESPONSE_TO_IKK_INHIBITOR_AND_TNF_UP	6/122	222/43216	4.22673e-05	0.000515722	0.000264711	IL1B/LIF/IRAK2/BCL2A1/ICAM1/SMAD3	6
GRAESSMANN_APOPTOSIS_BY_SERUM_DEPRIVATION_DN	6/122	225/43216	4.55405e-05	0.000551691	0.000283173	TGM2/RAB2A/SERPINE1/PCOLCE/SCCPDH/RAB27B	6
DARWICHE_PAPILLOMA_RISK_HIGH_UP	5/122	138/43216	4.74188e-05	0.000570371	0.000292761	IL1B/LIF/ICAM1/TNFRSF25/JAG1	5
LU_TUMOR_ANGIOGENESIS_UP	3/122	25/43216	4.82416e-05	0.000576182	0.000295744	MMP9/CD44/JAG1	3
GRAESSMANN_RESPONSE_TO_MC_AND_DOXORUBICIN_UP	9/122	592/43216	4.94708e-05	0.000586731	0.000301159	TGM2/LIF/SDC1/IL6R/TMC6/RIPK4/RB1/PPP5C/JUP	9
BLUM_RESPONSE_TO_SALIRASIB_DN	7/122	336/43216	5.03041e-05	0.000592471	0.000304105	IRS1/DDR2/SDC1/RIPK4/MYLK/FASN/SLC39A8	7
DACOSTA_UV_RESPONSE_VIA_ERCC3_COMMON_DN	8/122	459/43216	5.10244e-05	0.00059681	0.000306332	IRS1/SMAD3/SERPINE1/TIAM1/CEMIP/STARD13/RB1/HIVEP2	8
GROSS_HYPOXIA_VIA_ELK3_AND_HIF1A_UP	5/122	141/43216	5.25304e-05	0.000610216	0.000313213	CD44/MERTK/TNC/SPRY4/JAG1	5
BROWNE_HCMV_INFECTION_24HR_DN	5/122	143/43216	5.61676e-05	0.000648029	0.000332622	CD44/LAMA4/CEMIP/COL6A3/BACH1	5
TURASHVILI_BREAST_LOBULAR_CARCINOMA_VS_LOBULAR_NORMAL_DN	4/122	74/43216	5.96997e-05	0.000684127	0.00035115	FN1/MMP2/LRRC15/COL6A3	4
ACEVEDO_NORMAL_TISSUE_ADJACENT_TO_LIVER_TUMOR_DN	7/122	346/43216	6.0464e-05	0.000688235	0.000353258	CD99L2/SNRNP25/ATP1B1/PCOLCE/MAT1A/GTF3A/FASN	7
BRUECKNER_TARGETS_OF_MIRLET7A3_DN	4/122	75/43216	6.2926e-05	0.000702122	0.000360387	FN1/ANXA3/BCL2A1/TRAM1	4
CORRE_MULTIPLE_MYELOMA_UP	4/122	75/43216	6.2926e-05	0.000702122	0.000360387	IL1B/SERPINB2/SERPINE1/LINC01694	4
RODRIGUES_THYROID_CARCINOMA_DN	4/122	75/43216	6.2926e-05	0.000702122	0.000360387	FN1/CD44/LIF/HIVEP2	4
FRIDMAN_SENESCENCE_UP	4/122	76/43216	6.62776e-05	0.000728712	0.000374035	FN1/SERPINB2/CD44/SERPINE1	4
HIRSCH_CELLULAR_TRANSFORMATION_SIGNATURE_UP	6/122	241/43216	6.65981e-05	0.000728712	0.000374035	IL1B/ANXA3/ADGRE5/BCL2A1/UAP1/SLC39A8	6
WINTER_HYPOXIA_METAGENE	6/122	241/43216	6.65981e-05	0.000728712	0.000374035	TGM2/FN1/MMP2/SERPINB2/ICAM1/SERPINE1	6
CHICAS_RB1_TARGETS_GROWING	6/122	242/43216	6.81353e-05	0.000737166	0.000378374	ANXA3/LRRC15/PCOLCE/MYLK/PCK2/LTBP2	6
BOSCO_ALLERGEN_INDUCED_TH2_ASSOCIATED_MODULE	5/122	149/43216	6.82557e-05	0.000737166	0.000378374	IL1B/LIF/TIAM1/RAB27B/SLC39A8	5
PILON_KLF1_TARGETS_UP	8/122	479/43216	6.86746e-05	0.000737166	0.000378374	IL1B/FN1/LIPG/MBOAT2/RESF1/SLC44A1/MYLK/SLC39A8	8
KIM_GLIS2_TARGETS_UP	4/122	79/43216	7.71133e-05	0.000822542	0.000422196	BCL2A1/ICAM1/SERPINE1/LTBP2	4
ONKEN_UVEAL_MELANOMA_UP	10/122	782/43216	7.93379e-05	0.000840981	0.000431661	MMP2/CELF2/ADGRE5/RAB2A/SMAD3/TRAM1/FLNC/CSPG4/GTF3A/FASN	10
HESS_TARGETS_OF_HOXA9_AND_MEIS1_DN	4/122	80/43216	8.09955e-05	0.00085322	0.000437943	IL1B/MMP9/MERTK/CSF1R	4
SANA_TNF_SIGNALING_UP	4/122	81/43216	8.5018e-05	0.000890065	0.000456854	LIPG/ICAM1/SMAD3/SERPINE1	4
MASSARWEH_TAMOXIFEN_RESISTANCE_DN	6/122	254/43216	8.88908e-05	0.000924901	0.000474735	CD44/IRS1/TIAM1/ISOC1/STARD13/RHBDF2	6
MODY_HIPPOCAMPUS_NEONATAL	3/122	31/43216	9.3122e-05	0.000957181	0.000491304	FN1/TNC/FASN	3
URS_ADIPOCYTE_DIFFERENTIATION_DN	3/122	31/43216	9.3122e-05	0.000957181	0.000491304	FN1/MMP9/COL6A3	3
SERVITJA_ISLET_HNF1A_TARGETS_UP	5/122	160/43216	9.55292e-05	0.000976009	0.000500968	TGM2/CDH11/SMAD3/SDC1/PCOLCE	5
TSAI_RESPONSE_TO_RADIATION_THERAPY	3/122	32/43216	0.000102544	0.0010414	0.000534533	SMAD3/SERPINE1/COL6A3	3
KIM_WT1_TARGETS_12HR_UP	5/122	165/43216	0.000110389	0.0011144	0.000572003	SMAD3/ATP1B1/SERPINE1/MYLK/CSPG4	5
HOSHIDA_LIVER_CANCER_SUBCLASS_S3	6/122	266/43216	0.000114395	0.00114801	0.000589253	BDH1/SDC1/IL6R/PTS/MYLK/PCK2	6
WAKABAYASHI_ADIPOGENESIS_PPARG_RXRA_BOUND_8D	10/122	822/43216	0.000119244	0.00118964	0.000610619	CD99L2/LIF/SERPINE1/LAMA4/WDR18/POLR3H/MYLK/STARD13/CSPG4/PARL	10
KANG_IMMORTALIZED_BY_TERT_UP	4/122	89/43216	0.000122617	0.00121486	0.000623567	SERPINB2/ICAM1/TNC/CSPG4	4
XU_HGF_SIGNALING_NOT_VIA_AKT1_48HR_UP	3/122	34/43216	0.000123205	0.00121486	0.000623567	CD44/UAP1/PCK2	3
OISHI_CHOLANGIOMA_STEM_CELL_LIKE_DN	6/122	270/43216	0.000124079	0.0012164	0.000624359	BDH1/DDR2/TMC6/BACH1/GTF3A/PCK2	6
STEIN_ESRRA_TARGETS	8/122	524/43216	0.000127454	0.00124231	0.000637655	MMP9/ATP1B1/ISCU/TMC6/STEAP3/SIGMAR1/DHRS11/SLC39A8	8
MULLIGHAN_MLL_SIGNATURE_2_DN	6/122	274/43216	0.000134403	0.00130255	0.000668577	MMP2/PTPN14/ATP1B1/MCTP2/ISOC1/TNFRSF25	6
NUYTTEN_NIPP1_TARGETS_DN	10/122	838/43216	0.000139397	0.00133968	0.000687634	ANXA3/CDH11/MBOAT2/SDC1/IL6R/CEMIP/STEAP3/SLC44A1/SPRY4/JUP	10
PASQUALUCCI_LYMPHOMA_BY_GC_STAGE_UP	6/122	276/43216	0.000139813	0.00133968	0.000687634	TGM2/FILIP1/CD44/MBOAT2/RAB2A/SDC1	6
BRUINS_UVC_RESPONSE_VIA_TP53_GROUP_B	8/122	532/43216	0.000141333	0.00134663	0.000691202	ANXA3/SERPINB2/CD44/LIF/LOXL3/SERPINE1/CEMIP/JUP	8
ANDERSEN_CHOLANGIOCARCINOMA_CLASS2	5/122	175/43216	0.000145376	0.00137742	0.000707005	ANXA3/SERPINB2/CEMIP/MYOM3/COL6A3	5
GAVIN_FOXP3_TARGETS_CLUSTER_T4	4/122	94/43216	0.00015149	0.00142737	0.000732643	CD44/IL2RB/TIAM1/RESF1	4
MOHANKUMAR_HOXA1_TARGETS_UP	7/122	402/43216	0.0001531	0.00142845	0.000733195	CORO1B/ADIPOR1/SLC44A1/RB1/PARL/RITA1/SLC39A8	7
BENPORATH_NOS_TARGETS	5/122	177/43216	0.000153288	0.00142845	0.000733195	LAMA4/RESF1/TNC/SLC44A1/JUP	5
VERHAAK_AML_WITH_NPM1_MUTATED_UP	5/122	179/43216	0.000161525	0.00149698	0.000768372	IL1B/MMP2/SERPINB2/BCL2A1/JAG1	5
BEGUM_TARGETS_OF_PAX3_FOXO1_FUSION_AND_PAX3	2/122	7/43216	0.000164461	0.0015159	0.000778086	FN1/JAG1	2
BENPORATH_OCT4_TARGETS	6/122	285/43216	0.000166338	0.00152492	0.000782712	MMP2/LAMA4/RESF1/TNC/SLC44A1/JUP	6
GAUSSMANN_MLL_AF4_FUSION_TARGETS_E_UP	4/122	97/43216	0.000171004	0.00155927	0.000800343	CDH11/ADGRE5/ATP1B1/CEMIP	4
PEDRIOLI_MIR31_TARGETS_DN	7/122	411/43216	0.000175286	0.00158976	0.000815997	ANXA3/HLA-DOA/IRAK2/ICAM1/MAT1A/MYOM3/SPRY4	7
SATO_SILENCED_BY_METHYLATION_IN_PANCREATIC_CANCER_1	7/122	414/43216	0.000183235	0.00165301	0.000848461	IL1B/CIITA/PAEP/ICAM1/SMAD3/SERPINE1/COL6A3	7
GROSS_HYPOXIA_VIA_ELK3_AND_HIF1A_DN	4/122	99/43216	0.000184983	0.00165995	0.000852022	PLXNA1/ARL4C/H6PD/SIGMAR1	4
SPIRA_SMOKERS_LUNG_CANCER_UP	3/122	39/43216	0.000186237	0.00166241	0.000853284	ANXA3/TRAM1/SLC39A8	3
KASLER_HDAC7_TARGETS_1_UP	5/122	186/43216	0.000193046	0.00171416	0.00087985	GPN2/STEAP3/FASN/PPP5C/RITA1	5
CREIGHTON_ENDOCRINE_THERAPY_RESISTANCE_3	9/122	713/43216	0.000200661	0.00176562	0.000906263	TNFSF15/LIF/BDH1/ATP1B1/TRAM1/FBXO32/SLC44A1/UAP1/SH3RF1	9
TOMLINS_PROSTATE_CANCER_UP	3/122	40/43216	0.000200923	0.00176562	0.000906263	MBOAT2/BDH1/UAP1	3
PARENT_MTOR_SIGNALING_UP	8/122	562/43216	0.000204968	0.00179189	0.000919744	FN1/CD44/ARL4C/RESF1/ITGA10/TMC6/TNFRSF25/PCK2	8
MCBRYAN_PUBERTAL_BREAST_4_5WK_DN	5/122	190/43216	0.000213046	0.00185295	0.000951088	PTPN14/LAMA4/STEAP3/CSPG4/JAG1	5
WALLACE_PROSTATE_CANCER_RACE_UP	6/122	299/43216	0.000215354	0.00185427	0.000951764	CELF2/MMP9/ADGRE5/BCL2A1/ARL4C/THEMIS2	6
GHANDHI_DIRECT_IRRADIATION_UP	4/122	103/43216	0.000215384	0.00185427	0.000951764	IL1B/SERPINB2/LIF/BCL2A1	4
WOO_LIVER_CANCER_RECURRENCE_UP	4/122	104/43216	0.000223514	0.00191454	0.0009827	LAMA4/TNFRSF25/COL6A3/JAG1	4
SCHAEFFER_PROSTATE_DEVELOPMENT_48HR_UP	7/122	432/43216	0.000237273	0.00202219	0.00103795	ANXA3/BDH1/ISCU/MIEN1/CEMIP/PTS/SLC39A8	7
WAMUNYOKOLI_OVARIAN_CANCER_LMP_DN	5/122	195/43216	0.000240222	0.00203708	0.0010456	CELF2/DDR2/LAMA4/TIAM1/FLNC	5
KUROZUMI_RESPONSE_TO_ONCOCYTIC_VIRUS	3/122	43/43216	0.000249426	0.00209419	0.00107491	IL1B/IL2RB/IL6R	3
TAKEDA_TARGETS_OF_NUP98_HOXA9_FUSION_6HR_DN	3/122	43/43216	0.000249426	0.00209419	0.00107491	IRAK2/SERPINE1/IL6R	3
TORCHIA_TARGETS_OF_EWSR1_FLI1_FUSION_DN	6/122	308/43216	0.000252438	0.00210904	0.00108253	TGM2/CELF2/KCNAB2/PTPN14/SDC1/SLC39A8	6
CHANDRAN_METASTASIS_DN	6/122	311/43216	0.000265857	0.00220998	0.00113434	DDR2/SMAD3/MCTP2/MYLK/STARD13/RAB27B	6
VANHARANTA_UTERINE_FIBROID_UP	3/122	44/43216	0.000267127	0.00220998	0.00113434	FN1/STARD13/LTBP2	3
GROSS_HYPOXIA_VIA_ELK3_UP	5/122	200/43216	0.000269957	0.00221183	0.00113529	PLXNA1/ARL4C/H6PD/SIGMAR1/FASN	5
SHEPARD_CRUSH_AND_BURN_MUTANT_UP	5/122	200/43216	0.000269957	0.00221183	0.00113529	FN1/MMP2/MMP9/MRPL12/NOC4L	5
SCHAEFFER_PROSTATE_DEVELOPMENT_6HR_DN	7/122	444/43216	0.000279948	0.00227939	0.00116997	MBOAT2/ATP1B1/TIAM1/ADIPOR1/FLNC/SDF2L1/VANGL2	7
AGARWAL_AKT_PATHWAY_TARGETS	2/122	9/43216	0.000280892	0.00227939	0.00116997	MMP2/MMP9	2
MANALO_HYPOXIA_UP	5/122	202/43216	0.000282603	0.00228236	0.00117149	MMP2/CELF2/SERPINE1/ARL4C/HIVEP2	5
BEGUM_TARGETS_OF_PAX3_FOXO1_FUSION_DN	3/122	45/43216	0.000285619	0.00229578	0.00117838	SERPINE1/TNC/STEAP3	3
DELACROIX_RAR_BOUND_ES	7/122	449/43216	0.000299457	0.00239417	0.00122888	FN1/ADGRE5/FXN/RESF1/STEAP3/PPP5C/RITA1	7
LINDGREN_BLADDER_CANCER_HIGH_RECURRENCE	3/122	46/43216	0.000304918	0.00239417	0.00122888	ADGRE5/LAMA4/MYLK	3
PEDERSEN_METASTASIS_BY_ERBB2_ISOFORM_1	3/122	46/43216	0.000304918	0.00239417	0.00122888	LIF/CEMIP/SPRY4	3
SESTO_RESPONSE_TO_UV_C5	3/122	46/43216	0.000304918	0.00239417	0.00122888	RAB2A/TIAM1/JAG1	3
TURASHVILI_BREAST_DUCTAL_CARCINOMA_VS_DUCTAL_NORMAL_UP	3/122	46/43216	0.000304918	0.00239417	0.00122888	FN1/CD44/LRRC15	3
HUANG_FOXA2_TARGETS_UP	3/122	47/43216	0.000325039	0.00254039	0.00130394	FN1/PCK2/JAG1	3
GRAESSMANN_APOPTOSIS_BY_DOXORUBICIN_UP	11/122	1115/43216	0.000332851	0.00258952	0.00132915	TGM2/LIF/SDC1/IL6R/TMC6/RIPK4/CCDC137/RB1/LTBP2/PPP5C/JUP	11
SENESE_HDAC2_TARGETS_UP	4/122	116/43216	0.000339112	0.00262618	0.00134797	TGM2/MMP9/BCL2A1/FBXO32	4
ASTON_MAJOR_DEPRESSIVE_DISORDER_UP	3/122	48/43216	0.000345995	0.00266437	0.00136757	CELF2/RAB2A/TNFRSF25	3
FARMER_BREAST_CANCER_BASAL_VS_LULMINAL	6/122	327/43216	0.000347184	0.00266437	0.00136757	CD44/IRS1/BCL2A1/STEAP3/SCCPDH/FASN	6
RODRIGUES_THYROID_CARCINOMA_POORLY_DIFFERENTIATED_DN	9/122	773/43216	0.000362159	0.00275751	0.00141538	LIPG/CD44/IRS1/LAMA4/KLHDC8B/MYLK/HIVEP2/SH3RF1/LTBP2	9
LOPEZ_MBD_TARGETS	10/122	945/43216	0.000362573	0.00275751	0.00141538	FN1/CD99L2/MMP2/RAB2A/SERPINE1/TNC/WDR18/CSF1R/MAT1A/DHRS11	10
APPIERTO_RESPONSE_TO_FENRETINIDE_DN	3/122	49/43216	0.000367803	0.00277242	0.00142303	SERPINB2/ISCU/SIGMAR1	3
LI_WILMS_TUMOR_VS_FETAL_KIDNEY_2_DN	3/122	49/43216	0.000367803	0.00277242	0.00142303	CDH11/DDR2/SDC1	3
FORTSCHEGGER_PHF8_TARGETS_DN	9/122	780/43216	0.000386539	0.00289191	0.00148437	FN1/RAB2A/PTS/POLR3H/RIPK4/MYLK/HIVEP2/EBI3/DHRS11	9
MARTINEZ_RESPONSE_TO_TRABECTEDIN	3/122	50/43216	0.000390477	0.00289191	0.00148437	IRS1/SMAD3/TIAM1	3
SASAI_RESISTANCE_TO_NEOPLASTIC_TRANSFROMATION	3/122	50/43216	0.000390477	0.00289191	0.00148437	ATP1B1/PCOLCE/LTBP2	3
WINTER_HYPOXIA_DN	3/122	50/43216	0.000390477	0.00289191	0.00148437	CELF2/ISCU/RESF1	3
WAKABAYASHI_ADIPOGENESIS_PPARG_BOUND_8D	8/122	620/43216	0.000394705	0.00291052	0.00149392	PLXNA1/IL6R/CORO1B/PTS/ISOC1/RB1/SPRY4/DHRS11	8
RODWELL_AGING_KIDNEY_NO_BLOOD_UP	5/122	219/43216	0.000409093	0.00300169	0.00154071	FN1/CDH11/TNC/TBCB/COL6A3	5
ALTEMEIER_RESPONSE_TO_LPS_WITH_MECHANICAL_VENTILATION	4/122	122/43216	0.000410609	0.00300169	0.00154071	IL1B/BCL2A1/SERPINE1/EBI3	4
CHIARADONNA_NEOPLASTIC_TRANSFORMATION_KRAS_CDC25_DN	3/122	51/43216	0.000414029	0.00301371	0.00154688	LAMA4/TNC/LTBP2	3
BROWNE_HCMV_INFECTION_48HR_DN	7/122	478/43216	0.000435278	0.00315483	0.00161932	FN1/CELF2/RAB2A/DDR2/SDC1/EML2/LTBP2	7
BENPORATH_MYC_TARGETS_WITH_EBOX	5/122	224/43216	0.000453353	0.00326066	0.00167364	ICAM1/FXN/SERPINE1/SIGMAR1/FASN	5
SANSOM_APC_TARGETS_DN	6/122	344/43216	0.000453724	0.00326066	0.00167364	IL2RB/DDR2/MERTK/ATP1B1/MIEN1/PCOLCE	6
HUPER_BREAST_BASAL_VS_LUMINAL_UP	3/122	53/43216	0.00046383	0.00330528	0.00169654	IL1B/SDC1/JAG1	3
JI_RESPONSE_TO_FSH_DN	3/122	53/43216	0.00046383	0.00330528	0.00169654	FN1/SERPINE1/RB1	3
COLINA_TARGETS_OF_4EBP1_AND_4EBP2	6/122	347/43216	0.000474914	0.0033701	0.00172981	TGM2/CELF2/CDH11/ATP1B1/SIGMAR1/LTBP2	6
CREIGHTON_ENDOCRINE_THERAPY_RESISTANCE_5	7/122	486/43216	0.000480311	0.00338909	0.00173956	FILIP1/ANXA3/RAB2A/SDC1/ARL4C/SCCPDH/RAB27B	7
CHYLA_CBFA2T3_TARGETS_DN	5/122	227/43216	0.000481586	0.00338909	0.00173956	MMP9/MBOAT2/BDH1/KLHDC8B/SLC39A8	5
KONDO_EZH2_TARGETS	5/122	228/43216	0.000491285	0.00344306	0.00176726	BCL2A1/SERPINE1/IL6R/MYLK/SPRY4	5
PEREZ_TP63_TARGETS	6/122	351/43216	0.000504358	0.00350223	0.00179763	CELF2/CEMIP/THEMIS2/TNFRSF25/JAG1/SLC39A8	6
IVANOVA_HEMATOPOIESIS_INTERMEDIATE_PROGENITOR	4/122	129/43216	0.000506921	0.00350223	0.00179763	MRPL12/PARL/GTF3A/SDF2L1	4
MIKKELSEN_ES_ICP_WITH_H3K4ME3_AND_H3K27ME3	4/122	129/43216	0.000506921	0.00350223	0.00179763	CIITA/CD44/LOXL3/LAMA4	4
DING_LUNG_CANCER_MUTATED_FREQUENTLY	2/122	12/43216	0.000512119	0.00350223	0.00179763	IRAK2/RB1	2
JU_AGING_TERC_TARGETS_UP	2/122	12/43216	0.000512119	0.00350223	0.00179763	MMP2/ICAM1	2
YAGUE_PRETUMOR_DRUG_RESISTANCE_DN	2/122	12/43216	0.000512119	0.00350223	0.00179763	MMP2/LTBP2	2
PEREZ_TP53_TARGETS	11/122	1175/43216	0.000515539	0.00351146	0.00180237	CELF2/IL2RB/MERTK/BCL2A1/SMAD3/CEMIP/THEMIS2/ISOC1/FLNC/RIPK4/CSPG4	11
ZWANG_CLASS_3_TRANSIENTLY_INDUCED_BY_EGF	5/122	231/43216	0.000521266	0.00353627	0.0018151	IL1B/SERPINE1/RIPK4/HIVEP2/JAG1	5
MIYAGAWA_TARGETS_OF_EWSR1_ETS_FUSIONS_DN	5/122	233/43216	0.000542004	0.0036623	0.00187979	PLXNA1/CD44/LIF/IRS1/CEMIP	5
DODD_NASOPHARYNGEAL_CARCINOMA_DN	12/122	1379/43216	0.000547779	0.00368664	0.00189229	TNFSF15/FN1/PLXNA1/PTPN14/PRIMPOL/ICAM1/FXN/SERPINE1/LAMA4/SLC44A1/COL6A3/VANGL2	12
WANG_RESPONSE_TO_GSK3_INHIBITOR_SB216763_DN	6/122	357/43216	0.00055117	0.0036948	0.00189647	PLXNA1/DCUN1D5/ARL4C/POLR3H/SDF2L1/FASN	6
MULLIGHAN_MLL_SIGNATURE_1_DN	5/122	236/43216	0.000574265	0.00380673	0.00195393	MMP2/PTPN14/ATP1B1/MCTP2/ISOC1	5
BYSTROEM_CORRELATED_WITH_IL5_DN	3/122	57/43216	0.000574601	0.00380673	0.00195393	CD44/TRAM1/HIVEP2	3
ZHENG_GLIOBLASTOMA_PLASTICITY_DN	3/122	57/43216	0.000574601	0.00380673	0.00195393	MERTK/CD109/CSPG4	3
MARTINEZ_RB1_TARGETS_UP	8/122	658/43216	0.000582994	0.00384731	0.00197475	CELF2/SERPINB2/CD44/PTPN14/PCOLCE/SIGMAR1/BACH1/SH3RF1	8
BARIS_THYROID_CANCER_DN	3/122	58/43216	0.000604699	0.0039445	0.00202464	MMP2/CD44/RB1	3
JIANG_HYPOXIA_CANCER	3/122	58/43216	0.000604699	0.0039445	0.00202464	TGM2/FN1/ATP1B1	3
LEE_EARLY_T_LYMPHOCYTE_DN	3/122	58/43216	0.000604699	0.0039445	0.00202464	CD44/IL6R/TNFRSF25	3
DARWICHE_SQUAMOUS_CELL_CARCINOMA_UP	4/122	137/43216	0.000635535	0.00409998	0.00210445	IL1B/LIF/ICAM1/JAG1	4
ONDER_CDH1_TARGETS_1_UP	4/122	137/43216	0.000635535	0.00409998	0.00210445	CD44/THEMIS2/EML2/PCK2	4
SAMOLS_TARGETS_OF_KHSV_MIRNAS_DN	3/122	59/43216	0.000635787	0.00409998	0.00210445	FN1/CD44/IRS1	3
CHYLA_CBFA2T3_TARGETS_UP	6/122	369/43216	0.000654889	0.00419288	0.00215213	ANXA3/CELF2/SERPINB2/H6PD/EBI3/RAB27B	6
FOSTER_KDM1A_TARGETS_UP	5/122	243/43216	0.000655137	0.00419288	0.00215213	MMP2/DDR2/H6PD/MYOM3/EBI3	5
DANG_BOUND_BY_MYC	10/122	1026/43216	0.000684611	0.00436504	0.00224049	ADGRE5/ICAM1/SMAD3/FXN/SERPINE1/H6PD/SIGMAR1/SDF2L1/FASN/SLC39A8	10
RUTELLA_RESPONSE_TO_HGF_VS_CSF2RB_AND_IL4_DN	5/122	246/43216	0.000692291	0.00438107	0.00224872	CELF2/PLXNA1/TBCB/EBI3/JAG1	5
VERHAAK_AML_WITH_NPM1_MUTATED_DN	5/122	246/43216	0.000692291	0.00438107	0.00224872	CIITA/MMP9/ADIPOR1/SCCPDH/JUP	5
JECHLINGER_EPITHELIAL_TO_MESENCHYMAL_TRANSITION_DN	3/122	61/43216	0.000700981	0.00439532	0.00225604	TGM2/TIAM1/JUP	3
LINDSTEDT_DENDRITIC_CELL_MATURATION_A	3/122	61/43216	0.000700981	0.00439532	0.00225604	IL1B/ICAM1/TNC	3
RICKMAN_TUMOR_DIFFERENTIATED_WELL_VS_POORLY_DN	6/122	374/43216	0.000702319	0.00439532	0.00225604	CD44/SDC1/CEMIP/SLC44A1/BACH1/JUP	6
MEISSNER_NPC_HCP_WITH_H3_UNMETHYLATED	7/122	519/43216	0.000706941	0.00439729	0.00225705	MMP2/ADGRE5/LRRC15/THEMIS2/TNFRSF25/CSPG4/SLC39A8	7
PROVENZANI_METASTASIS_DN	4/122	141/43216	0.000707819	0.00439729	0.00225705	TGM2/CD44/SERPINE1/ARL4C	4
QI_PLASMACYTOMA_UP	5/122	248/43216	0.000717921	0.00444378	0.00228091	TGM2/CIITA/IL2RB/CSF1R/RB1	5
MARTENS_TRETINOIN_RESPONSE_UP	9/122	853/43216	0.000731739	0.00448472	0.00230193	TGM2/IL2RB/LIF/LRRC15/ICAM1/LPIN3/MYOM3/RHBDF2/VANGL2	9
MARSON_FOXP3_TARGETS_UP	3/122	62/43216	0.000735113	0.00448472	0.00230193	CELF2/CD44/TIAM1	3
SANSOM_WNT_PATHWAY_REQUIRE_MYC	3/122	62/43216	0.000735113	0.00448472	0.00230193	CD44/FXN/TIAM1	3
SHAFFER_IRF4_TARGETS_IN_ACTIVATED_DENDRITIC_CELL	3/122	62/43216	0.000735113	0.00448472	0.00230193	TRAM1/UAP1/HIVEP2	3
JOHNSTONE_PARVB_TARGETS_2_UP	4/122	143/43216	0.000746058	0.00453518	0.00232783	SMAD3/SERPINE1/CORO1B/FASN	4
BLALOCK_ALZHEIMERS_DISEASE_INCIPIENT_UP	6/122	379/43216	0.000752368	0.0045572	0.00233913	CD44/RAB2A/LAMA4/IL6R/TNC/FLNC	6
WANG_SMARCE1_TARGETS_DN	6/122	380/43216	0.0007627	0.00460334	0.00236281	TGM2/LIF/LAMA4/ITGA10/STEAP3/SLC39A8	6
DIRMEIER_LMP1_RESPONSE_EARLY	3/122	63/43216	0.000770286	0.00461627	0.00236945	BCL2A1/ICAM1/JUP	3
PHONG_TNF_TARGETS_UP	3/122	63/43216	0.000770286	0.00461627	0.00236945	CD44/LIF/ICAM1	3
BLALOCK_ALZHEIMERS_DISEASE_DN	11/122	1235/43216	0.000775732	0.00463254	0.0023778	FN1/CDH11/KCNAB2/RAB2A/ATP1B1/ARL4C/ISCU/ADIPOR1/PTS/UAP1/SCCPDH	11
BROCKE_APOPTOSIS_REVERSED_BY_IL6	4/122	145/43216	0.000785736	0.00467582	0.00240001	CD44/ICAM1/MYLK/RB1	4
BERENJENO_TRANSFORMED_BY_RHOA_UP	7/122	529/43216	0.000790176	0.0046858	0.00240514	ANXA3/CD44/SERPINE1/ARL4C/MRPL12/TNC/HIVEP2	7
STEIN_ESRRA_TARGETS_UP	6/122	383/43216	0.000794358	0.00469418	0.00240944	MMP9/ATP1B1/ISCU/TMC6/STEAP3/DHRS11	6
HUMMEL_BURKITTS_LYMPHOMA_DN	2/122	15/43216	0.000810228	0.00475483	0.00244057	CD44/BCL2A1	2
LIU_TARGETS_OF_VMYB_VS_CMYB_UP	2/122	15/43216	0.000810228	0.00475483	0.00244057	MYOM3/CD109	2
KAAB_HEART_ATRIUM_VS_VENTRICLE_DN	5/122	255/43216	0.000813246	0.00475609	0.00244121	PTPN14/BDH1/ATP1B1/ISCU/TMC6	5
GOBERT_OLIGODENDROCYTE_DIFFERENTIATION_DN	10/122	1051/43216	0.0008221	0.00479134	0.00245931	LIPG/MBOAT2/IRS1/SDC1/FBXO32/LYPD1/PCOLCE/SLC44A1/MYLK/COL6A3	10
GOTZMANN_EPITHELIAL_TO_MESENCHYMAL_TRANSITION_UP	3/122	66/43216	0.000882173	0.00512385	0.00262998	FN1/SERPINE1/TNC	3
TSAI_RESPONSE_TO_IONIZING_RADIATION	4/122	150/43216	0.000891417	0.00515987	0.00264847	FN1/IL2RB/SMAD3/RB1	4
DARWICHE_PAPILLOMA_RISK_LOW_UP	4/122	151/43216	0.000913695	0.00522518	0.00268199	IL1B/LIF/TNFRSF25/JAG1	4
MIYAGAWA_TARGETS_OF_EWSR1_ETS_FUSIONS_UP	5/122	262/43216	0.000917712	0.00522518	0.00268199	TGM2/CDH11/ICAM1/STEAP3/JAG1	5
GOUYER_TATI_TARGETS_DN	2/122	16/43216	0.000924266	0.00522518	0.00268199	FN1/CSPG4	2
HAHTOLA_CTCL_PATHOGENESIS	2/122	16/43216	0.000924266	0.00522518	0.00268199	MMP9/IL2RB	2
LEE_LIVER_CANCER_HEPATOBLAST	2/122	16/43216	0.000924266	0.00522518	0.00268199	CD44/TNC	2
MATTHEWS_AP1_TARGETS	2/122	16/43216	0.000924266	0.00522518	0.00268199	CD44/FLNC	2
VETTER_TARGETS_OF_PRKCA_AND_ETS1_UP	2/122	16/43216	0.000924266	0.00522518	0.00268199	FN1/ARL4C	2
GROSS_HYPOXIA_VIA_ELK3_DN	4/122	152/43216	0.000936362	0.00527598	0.00270807	CD44/TNC/JAG1/VANGL2	4
SESTO_RESPONSE_TO_UV_C7	3/122	68/43216	0.000962193	0.00538574	0.0027644	LIF/SDC1/PCK2	3
TURASHVILI_BREAST_LOBULAR_CARCINOMA_VS_DUCTAL_NORMAL_UP	3/122	68/43216	0.000962193	0.00538574	0.0027644	FN1/LRRC15/COL6A3	3
KUMAR_TARGETS_OF_MLL_AF9_FUSION	6/122	401/43216	0.00100619	0.00561349	0.0028813	MMP9/KCNAB2/HINT2/RB1/HIVEP2/FASN	6
BAKER_HEMATOPOIESIS_STAT3_TARGETS	2/122	17/43216	0.00104557	0.00573878	0.00294561	MMP2/MMP9	2
HOWLIN_CITED1_TARGETS_2_UP	2/122	17/43216	0.00104557	0.00573878	0.00294561	RESF1/FBXO32	2
KANG_AR_TARGETS_UP	2/122	17/43216	0.00104557	0.00573878	0.00294561	MMP2/MMP9	2
LE_SKI_TARGETS_UP	2/122	17/43216	0.00104557	0.00573878	0.00294561	CDH11/CD44	2
OZANNE_AP1_TARGETS_UP	2/122	17/43216	0.00104557	0.00573878	0.00294561	MMP9/CD44	2
BANDRES_RESPONSE_TO_CARMUSTIN_MGMT_48HR_DN	4/122	159/43216	0.00110625	0.00605224	0.00310651	IRS1/PAEP/PCOLCE/MAT1A	4
BRUINS_UVC_RESPONSE_LATE	10/122	1098/43216	0.00114221	0.00622887	0.00319717	FN1/RAB2A/LOXL3/LAMA4/TRAM1/PCOLCE/TNC/STEAP3/SLC44A1/COL6A3	10
HOSHIDA_LIVER_CANCER_SURVIVAL_UP	3/122	73/43216	0.00118194	0.00642491	0.00329779	ANXA3/SERPINB2/COL6A3	3
MARTINEZ_RB1_AND_TP53_TARGETS_DN	7/122	571/43216	0.00122813	0.00661902	0.00339743	PCOLCE/SLC44A1/RIPK4/CCDC137/BACH1/SH3RF1/LTBP2	7
HAN_SATB1_TARGETS_UP	6/122	417/43216	0.00122876	0.00661902	0.00339743	IL1B/TNFSF15/HLA-DOA/LIF/PAEP/CEMIP	6
SEKI_INFLAMMATORY_RESPONSE_LPS_UP	3/122	74/43216	0.00122936	0.00661902	0.00339743	CD44/LIF/ICAM1	3
MILI_PSEUDOPODIA_CHEMOTAXIS_DN	6/122	421/43216	0.00128987	0.00690899	0.00354626	FN1/SERPINE1/STEAP3/SIGMAR1/CD109/CSPG4	6
NAKAMURA_TUMOR_ZONE_PERIPHERAL_VS_CENTRAL_UP	5/122	283/43216	0.00129136	0.00690899	0.00354626	FN1/ANXA3/MMP2/CDH11/LAMA4	5
FARMER_BREAST_CANCER_CLUSTER_4	2/122	19/43216	0.0013098	0.00694195	0.00356318	CDH11/PCOLCE	2
KARAKAS_TGFB1_SIGNALING	2/122	19/43216	0.0013098	0.00694195	0.00356318	FN1/MMP2	2
VERRECCHIA_RESPONSE_TO_TGFB1_C1	2/122	19/43216	0.0013098	0.00694195	0.00356318	CD44/SERPINE1	2
SHAFFER_IRF4_TARGETS_IN_ACTIVATED_B_LYMPHOCYTE	3/122	76/43216	0.00132776	0.0069934	0.00358958	ADGRE5/UAP1/HIVEP2	3
THEILGAARD_NEUTROPHIL_AT_SKIN_WOUND_UP	3/122	76/43216	0.00132776	0.0069934	0.00358958	IL1B/CD44/BCL2A1	3
CASORELLI_ACUTE_PROMYELOCYTIC_LEUKEMIA_UP	4/122	168/43216	0.00135502	0.00711492	0.00365196	CD44/ADGRE2/ATP1B1/JAG1	4
BROWNE_HCMV_INFECTION_14HR_DN	5/122	287/43216	0.00137364	0.0071904	0.0036907	HLA-DOA/IRS1/SMAD3/SERPINE1/RAB27B	5
SMID_BREAST_CANCER_LUMINAL_B_DN	7/122	585/43216	0.00141017	0.0073589	0.00377719	ANXA3/BCL2A1/ICAM1/ARL4C/TNC/RIPK4/MYLK	7
CHIANG_LIVER_CANCER_SUBCLASS_CTNNB1_DN	4/122	170/43216	0.00141519	0.00736246	0.00377902	MMP9/SERPINE1/COL6A3/RAB27B	4
MOOTHA_HUMAN_MITODB_6_2002	6/122	430/43216	0.00143586	0.00744714	0.00382248	BDH1/BCL2A1/FXN/MRPL12/TBCB/PCK2	6
FERRANDO_TAL1_NEIGHBORS	2/122	20/43216	0.00145265	0.00746574	0.00383203	BCL2A1/CSF1R	2
WHITE_NEUROBLASTOMA_WITH_1P36.3_DELETION	2/122	20/43216	0.00145265	0.00746574	0.00383203	KCNAB2/TNFRSF25	2
ZHU_SKIL_TARGETS_UP	2/122	20/43216	0.00145265	0.00746574	0.00383203	FN1/SERPINE1	2
ENK_UV_RESPONSE_EPIDERMIS_UP	5/122	292/43216	0.00148185	0.00759278	0.00389724	LIPG/ANXA3/TNC/TNFRSF25/MYLK	5
MARTINEZ_RB1_AND_TP53_TARGETS_UP	7/122	591/43216	0.00149436	0.00763382	0.0039183	CELF2/SERPINB2/CD44/PTPN14/CSF1R/SIGMAR1/UAP1	7
DURAND_STROMA_S_UP	5/122	293/43216	0.00150422	0.00763819	0.00392055	MMP2/NCKAP5/LTBP2/JUP/SLC39A8	5
HELLER_HDAC_TARGETS_DN	5/122	293/43216	0.00150422	0.00763819	0.00392055	CELF2/CD44/SDC1/IL6R/GTF3A	5
BHAT_ESR1_TARGETS_VIA_AKT1_DN	3/122	80/43216	0.00153909	0.00775012	0.003978	PTPN14/ATP1B1/TNC	3
LIEN_BREAST_CARCINOMA_METAPLASTIC_VS_DUCTAL_UP	3/122	80/43216	0.00153909	0.00775012	0.003978	BCL2A1/ICAM1/CSPG4	3
GRYDER_PAX3FOXO1_ENHANCERS_KO_DOWN	6/122	436/43216	0.00153997	0.00775012	0.003978	CELF2/SDC1/ARL4C/THEMIS2/GTF3A/VANGL2	6
HORIUCHI_WTAP_TARGETS_UP	5/122	297/43216	0.00159621	0.00800938	0.00411107	CDH11/ICAM1/CD109/HIVEP2/JAG1	5
MINGUEZ_LIVER_CANCER_VASCULAR_INVASION_DN	2/122	21/43216	0.0016026	0.00801532	0.00411412	MAT1A/MYLK	2
DARWICHE_SKIN_TUMOR_PROMOTER_DN	4/122	176/43216	0.00160684	0.00801532	0.00411412	IL1B/BCL2A1/TNFRSF25/JAG1	4
LI_INDUCED_T_TO_NATURAL_KILLER_UP	5/122	299/43216	0.00164373	0.00815134	0.00418394	IRAK2/TIAM1/SCCPDH/DHRS11/SDF2L1	5
TARTE_PLASMA_CELL_VS_PLASMABLAST_DN	5/122	299/43216	0.00164373	0.00815134	0.00418394	IL2RB/MRPL12/TBCB/RB1/FASN	5
HUMMERICH_SKIN_CANCER_PROGRESSION_UP	3/122	82/43216	0.0016522	0.00816948	0.00419325	MMP9/CD44/COL6A3	3
SENGUPTA_NASOPHARYNGEAL_CARCINOMA_UP	5/122	300/43216	0.00166787	0.00822298	0.00422071	TNFSF15/FN1/CDH11/SLC44A1/VANGL2	5
NAKAYAMA_SOFT_TISSUE_TUMORS_PCA1_UP	3/122	83/43216	0.00171065	0.00838516	0.00430395	CD44/SERPINE1/CSF1R	3
STEIN_ESR1_TARGETS	3/122	83/43216	0.00171065	0.00838516	0.00430395	TIAM1/RAB27B/SLC39A8	3
JISON_SICKLE_CELL_DISEASE_UP	4/122	180/43216	0.00174421	0.0085005	0.00436315	FN1/ANXA3/ATP1B1/PCK2	4
KYNG_DNA_DAMAGE_DN	4/122	180/43216	0.00174421	0.0085005	0.00436315	FN1/SERPINB2/RAB2A/PCK2	4
HANSON_HRAS_SIGNALING_VIA_NFKB	2/122	22/43216	0.00175961	0.00850227	0.00436406	SERPINB2/SH3RF1	2
OKAWA_NEUROBLASTOMA_1P36_31_DELETION	2/122	22/43216	0.00175961	0.00850227	0.00436406	KCNAB2/TNFRSF25	2
YAN_ESCAPE_FROM_ANOIKIS	2/122	22/43216	0.00175961	0.00850227	0.00436406	MMP2/CD44	2
MOOTHA_MITOCHONDRIA	6/122	449/43216	0.00178522	0.00860153	0.00441501	BDH1/BCL2A1/FXN/MRPL12/TBCB/PCK2	6
BROWNE_HCMV_INFECTION_18HR_DN	4/122	182/43216	0.00181585	0.00869968	0.00446539	CD44/IRS1/CEMIP/MYLK	4
DOANE_RESPONSE_TO_ANDROGEN_UP	4/122	182/43216	0.00181585	0.00869968	0.00446539	IL1B/LAMA4/H6PD/FASN	4
FISCHER_DIRECT_P53_TARGETS_META_ANALYSIS	5/122	307/43216	0.00184424	0.00881077	0.00452241	LIF/SMAD3/SERPINE1/ISCU/EML2	5
LI_WILMS_TUMOR_VS_FETAL_KIDNEY_1_UP	4/122	183/43216	0.00185243	0.00882506	0.00452975	ANXA3/MERTK/ATP1B1/MYLK	4
LASTOWSKA_NEUROBLASTOMA_COPY_NUMBER_DN	8/122	790/43216	0.00186524	0.00886119	0.00454829	KCNAB2/DCUN1D5/THEMIS2/GPN2/H6PD/PTS/TNFRSF25/MTMR14	8
CHEOK_RESPONSE_TO_HD_MTX_UP	2/122	23/43216	0.00192364	0.00908772	0.00466456	ARL4C/MYLK	2
WU_HBX_TARGETS_1_DN	2/122	23/43216	0.00192364	0.00908772	0.00466456	PTPN14/PPP5C	2
FLECHNER_BIOPSY_KIDNEY_TRANSPLANT_REJECTED_VS_OK_UP	3/122	87/43216	0.00195734	0.00919569	0.00471998	CELF2/MMP9/COL6A3	3
ZHANG_TARGETS_OF_EWSR1_FLI1_FUSION	3/122	87/43216	0.00195734	0.00919569	0.00471998	CDH11/STARD13/UAP1	3
SWEET_LUNG_CANCER_KRAS_UP	6/122	458/43216	0.00197164	0.00923728	0.00474133	CD44/BCL2A1/SDC1/SERPINE1/MIEN1/FASN	6
HOEBEKE_LYMPHOID_STEM_CELL_DN	3/122	88/43216	0.00202228	0.00944844	0.00484971	IL1B/ATP1B1/SLC39A8	3
GARY_CD5_TARGETS_UP	6/122	461/43216	0.00203694	0.00949078	0.00487145	CD99L2/BCL2A1/ICAM1/TMC6/PCK2/FASN	6
AZARE_STAT3_TARGETS	2/122	24/43216	0.00209465	0.0096799	0.00496852	FN1/TNC	2
MISHRA_CARCINOMA_ASSOCIATED_FIBROBLAST_UP	2/122	24/43216	0.00209465	0.0096799	0.00496852	MMP9/TNC	2
OSADA_ASCL1_TARGETS_DN	2/122	24/43216	0.00209465	0.0096799	0.00496852	CD44/BCL2A1	2
MATSUDA_NATURAL_KILLER_DIFFERENTIATION	6/122	465/43216	0.00212653	0.00980055	0.00503044	IL1B/CIITA/CD44/IL2RB/MERTK/MRPL12	6
RUTELLA_RESPONSE_TO_CSF2RB_AND_IL4_DN	5/122	318/43216	0.00214847	0.00987483	0.00506857	IL1B/SMAD3/SCCPDH/GTF3A/PCK2	5
STEGER_ADIPOGENESIS_DN	2/122	25/43216	0.0022726	0.0104171	0.00534691	MMP2/CD44	2
NIKOLSKY_BREAST_CANCER_17Q21_Q25_AMPLICON	5/122	325/43216	0.00236021	0.0107895	0.00553808	TMC6/MRPL12/CCDC137/FASN/TSEN54	5
WATANABE_RECTAL_CANCER_RADIOTHERAPY_RESPONSIVE_DN	3/122	93/43216	0.00236707	0.0107918	0.00553924	TRAM1/PCOLCE/COL6A3	3
FARMER_BREAST_CANCER_APOCRINE_VS_LUMINAL	5/122	326/43216	0.00239165	0.0108747	0.00558177	SMAD3/RESF1/STEAP3/SCCPDH/FASN	5
TURASHVILI_BREAST_DUCTAL_CARCINOMA_VS_DUCTAL_NORMAL_DN	4/122	197/43216	0.00241947	0.0109717	0.00563157	FBXO32/TNC/STEAP3/MYLK	4
ABRAHAM_ALPC_VS_MULTIPLE_MYELOMA_UP	2/122	26/43216	0.00245744	0.0110552	0.00567446	CD44/RB1	2
GUENTHER_GROWTH_SPHERICAL_VS_ADHERENT_DN	2/122	26/43216	0.00245744	0.0110552	0.00567446	FN1/CD44	2
TERAMOTO_OPN_TARGETS_CLUSTER_6	2/122	26/43216	0.00245744	0.0110552	0.00567446	PPP5C/RITA1	2
JIANG_HYPOXIA_NORMAL	4/122	198/43216	0.00246404	0.0110556	0.00567463	TGM2/SERPINE1/RIPK4/FASN	4
MAGRANGEAS_MULTIPLE_MYELOMA_IGG_VS_IGA_DN	2/122	27/43216	0.00264915	0.0118548	0.00608485	IL1B/CSF1R	2
SHAFFER_IRF4_TARGETS_IN_MYELOMA_VS_MATURE_B_LYMPHOCYTE	3/122	97/43216	0.00266756	0.0119017	0.00610893	ADGRE5/TRAM1/UAP1	3
LIU_PROSTATE_CANCER_DN	6/122	487/43216	0.00267367	0.0119017	0.00610893	DDR2/SDC1/LAMA4/FLNC/MYLK/VANGL2	6
WINZEN_DEGRADED_VIA_KHSRP	3/122	99/43216	0.00282622	0.0125259	0.00642934	IRS1/SPRY4/JAG1	3
YAGI_AML_WITH_11Q23_REARRANGED	5/122	339/43216	0.00282868	0.0125259	0.00642934	ATP1B1/IL6R/TMC6/RB1/CSPG4	5
BONOME_OVARIAN_CANCER_SURVIVAL_SUBOPTIMAL_DEBULKING	6/122	494/43216	0.00286814	0.0126676	0.00650206	IRS1/RAB2A/MERTK/TIAM1/TNFRSF25/RB1	6
JOHNSTONE_PARVB_TARGETS_2_DN	5/122	341/43216	0.00290071	0.0127427	0.0065406	IRS1/ISOC1/SLC44A1/MYLK/SLC39A8	5
PUJANA_BREAST_CANCER_LIT_INT_NETWORK	3/122	100/43216	0.00290768	0.0127427	0.0065406	SMAD3/RB1/BACH1	3
WANG_ESOPHAGUS_CANCER_VS_NORMAL_DN	3/122	100/43216	0.00290768	0.0127427	0.0065406	ARL4C/TIAM1/ADIPOR1	3
ACEVEDO_METHYLATED_IN_LIVER_CANCER_DN	8/122	852/43216	0.00296418	0.0129568	0.0066505	IL1B/FILIP1/CIITA/KCNAB2/PLXNA4/MBOAT2/IRS1/THEMIS2	8
PEDERSEN_METASTASIS_BY_ERBB2_ISOFORM_6	2/122	29/43216	0.00305299	0.0133107	0.00683215	IL2RB/RAB27B	2
BRUINS_UVC_RESPONSE_VIA_TP53_GROUP_A	8/122	861/43216	0.00315867	0.0137362	0.00705052	LIPG/LYPD5/BDH1/CEMIP/PCOLCE/TNC/FLNC/SIGMAR1	8
FEVR_CTNNB1_TARGETS_UP	7/122	679/43216	0.00324054	0.0139836	0.00717753	FN1/MMP2/CIITA/RAB2A/MIEN1/H6PD/CSF1R	7
WANG_HCP_PROSTATE_CANCER	3/122	104/43216	0.00324794	0.0139836	0.00717753	FN1/FLNC/SLC39A8	3
CAIRO_HEPATOBLASTOMA_CLASSES_DN	4/122	214/43216	0.00325594	0.0139836	0.00717753	IL2RB/SMAD3/MYLK/HIVEP2	4
VANOEVELEN_MYOGENESIS_SIN3A_TARGETS	4/122	214/43216	0.00325594	0.0139836	0.00717753	LIF/SDC1/MCTP2/TSEN54	4
BERENJENO_TRANSFORMED_BY_RHOA_REVERSIBLY_DN	2/122	30/43216	0.00326504	0.0139836	0.00717753	SERPINE1/TNC	2
WESTON_VEGFA_TARGETS_12HR	2/122	30/43216	0.00326504	0.0139836	0.00717753	MMP2/COL6A3	2
YOSHIMURA_MAPK8_TARGETS_DN	5/122	351/43216	0.00328091	0.0140162	0.00719425	FN1/RB1/JAG1/LTBP2/JUP	5
VERHAAK_GLIOBLASTOMA_MESENCHYMAL	4/122	215/43216	0.00331054	0.0141072	0.00724098	SERPINE1/THEMIS2/UAP1/LTBP2	4
KIM_WT1_TARGETS_12HR_DN	4/122	216/43216	0.00336575	0.0143066	0.0073433	CD44/IL2RB/BCL2A1/FXN	4
ENK_UV_RESPONSE_EPIDERMIS_DN	6/122	511/43216	0.00338446	0.0143501	0.00736565	IL6R/ARL4C/EML2/RIPK4/UAP1/HIVEP2	6
CAIRO_LIVER_DEVELOPMENT_DN	4/122	217/43216	0.00342159	0.0143859	0.00738403	FN1/BDH1/H6PD/PCK2	4
WONG_MITOCHONDRIA_GENE_MODULE	4/122	217/43216	0.00342159	0.0143859	0.00738403	ATP1B1/MRPL12/HINT2/PCK2	4
KIM_MYCN_AMPLIFICATION_TARGETS_DN	3/122	106/43216	0.00342683	0.0143859	0.00738403	FN1/LIPG/MYLK	3
TAVAZOIE_METASTASIS	3/122	106/43216	0.00342683	0.0143859	0.00738403	SERPINB2/LAMA4/TNC	3
DASU_IL6_SIGNALING_SCAR_UP	2/122	31/43216	0.00348379	0.014553	0.00746979	IRS1/TNC	2
TCGA_GLIOBLASTOMA_COPY_NUMBER_DN	2/122	31/43216	0.00348379	0.014553	0.00746979	H6PD/RB1	2
PEDERSEN_METASTASIS_BY_ERBB2_ISOFORM_4	3/122	107/43216	0.00351849	0.0146553	0.00752229	FN1/TMC6/ISOC1	3
DELACROIX_RARG_BOUND_MEF	5/122	357/43216	0.00352556	0.0146553	0.00752229	FN1/MMP2/RESF1/PCOLCE/POLR3H	5
WOOD_EBV_EBNA1_TARGETS_UP	3/122	109/43216	0.00370629	0.0153061	0.00785636	CD44/ICAM1/FASN	3
HOWLIN_CITED1_TARGETS_1_UP	2/122	32/43216	0.00370921	0.0153061	0.00785636	IL6R/RESF1	2
TING_SILENCED_BY_DICER	2/122	32/43216	0.00370921	0.0153061	0.00785636	LIPG/ICAM1	2
DUTERTRE_ESTRADIOL_RESPONSE_6HR_UP	4/122	223/43216	0.00376992	0.0155189	0.00796557	TGM2/CD44/TIAM1/ISOC1	4
LINDGREN_BLADDER_CANCER_CLUSTER_3_DN	4/122	224/43216	0.00383022	0.0157289	0.00807338	CD44/SMAD3/EML2/JAG1	4
CREIGHTON_AKT1_SIGNALING_VIA_MTOR_UP	2/122	33/43216	0.00394125	0.0159531	0.00818845	CORO1B/ADIPOR1	2
FRIDMAN_IMMORTALIZATION_DN	2/122	33/43216	0.00394125	0.0159531	0.00818845	SERPINE1/RB1	2
GARGALOVIC_RESPONSE_TO_OXIDIZED_PHOSPHOLIPIDS_PINK_DN	2/122	33/43216	0.00394125	0.0159531	0.00818845	FILIP1/PLXNA4	2
LI_CISPLATIN_RESISTANCE_DN	2/122	33/43216	0.00394125	0.0159531	0.00818845	LAMA4/JAG1	2
PLASARI_TGFB1_TARGETS_1HR_UP	2/122	33/43216	0.00394125	0.0159531	0.00818845	LIF/SERPINE1	2
ZHAN_V1_LATE_DIFFERENTIATION_GENES_UP	2/122	33/43216	0.00394125	0.0159531	0.00818845	TIAM1/RB1	2
MARTINEZ_RB1_TARGETS_DN	6/122	529/43216	0.00400357	0.0161668	0.00829813	CSF1R/SLC44A1/RIPK4/CCDC137/UAP1/LTBP2	6
PETRETTO_CARDIAC_HYPERTROPHY	2/122	34/43216	0.00417988	0.0168387	0.00864298	FN1/CD44	2
BOSCO_TH1_CYTOTOXIC_MODULE	3/122	114/43216	0.0042022	0.0168885	0.00866855	MERTK/CEMIP/RHBDF2	3
ACEVEDO_LIVER_CANCER_DN	6/122	535/43216	0.00422749	0.01695	0.00870011	CD99L2/SERPINE1/PCOLCE/MAT1A/FASN/RITA1	6
FISCHER_G2_M_CELL_CYCLE	4/122	231/43216	0.00427074	0.0170829	0.00876837	ANXA3/ADGRE5/CEMIP/CSPG4	4
HOOI_ST7_TARGETS_DN	3/122	115/43216	0.00430597	0.0171029	0.0087786	FN1/CEMIP/SPRY4	3
LENAOUR_DENDRITIC_CELL_MATURATION_UP	3/122	115/43216	0.00430597	0.0171029	0.0087786	TGM2/KCNAB2/ATP1B1	3
MARKEY_RB1_CHRONIC_LOF_DN	3/122	115/43216	0.00430597	0.0171029	0.0087786	MIEN1/CSF1R/RB1	3
GAL_LEUKEMIC_STEM_CELL_DN	4/122	232/43216	0.00433633	0.0171832	0.00881984	IL1B/MMP9/IL2RB/LAMA4	4
ALFANO_MYC_TARGETS	4/122	233/43216	0.00440261	0.0173323	0.00889636	TGM2/SDC1/ATP1B1/MYLK	4
JAATINEN_HEMATOPOIETIC_STEM_CELL_DN	4/122	233/43216	0.00440261	0.0173323	0.00889636	SERPINB2/MMP9/IL2RB/ARL4C	4
GENTILE_UV_RESPONSE_CLUSTER_D6	2/122	35/43216	0.00442505	0.0173323	0.00889636	SMAD3/ARL4C	2
LIU_CDX2_TARGETS_UP	2/122	35/43216	0.00442505	0.0173323	0.00889636	IL2RB/JAG1	2
WEIGEL_OXIDATIVE_STRESS_BY_TBH_AND_H2O2	2/122	35/43216	0.00442505	0.0173323	0.00889636	CDH11/RB1	2
SENESE_HDAC1_AND_HDAC2_TARGETS_DN	4/122	234/43216	0.00446957	0.0174663	0.00896515	CELF2/SDC1/PCOLCE/MYLK	4
BENPORATH_SOX2_TARGETS	7/122	721/43216	0.00448776	0.0174971	0.00898095	SMAD3/LAMA4/RESF1/LYPD1/TNC/SLC44A1/JUP	7
CONCANNON_APOPTOSIS_BY_EPOXOMICIN_UP	4/122	237/43216	0.00467455	0.0180267	0.00925278	CD44/SERPINE1/IL6R/FLNC	4
RUTELLA_RESPONSE_TO_HGF_DN	4/122	237/43216	0.00467455	0.0180267	0.00925278	CELF2/SMAD3/TBCB/GTF3A	4
NAKAMURA_ADIPOGENESIS_LATE_DN	2/122	36/43216	0.00467674	0.0180267	0.00925278	SMAD3/SERPINE1	2
OUELLET_CULTURED_OVARIAN_CANCER_INVASIVE_VS_LMP_DN	2/122	36/43216	0.00467674	0.0180267	0.00925278	MMP2/SIGMAR1	2
SHAFFER_IRF4_MULTIPLE_MYELOMA_PROGRAM	2/122	36/43216	0.00467674	0.0180267	0.00925278	DDR2/UAP1	2
BROWN_MYELOID_CELL_DEVELOPMENT_DN	3/122	119/43216	0.00473657	0.018184	0.00933353	MBOAT2/MAT1A/RAB27B	3
BASAKI_YBX1_TARGETS_DN	5/122	383/43216	0.004739	0.018184	0.00933353	MBOAT2/RESF1/GPN2/H6PD/SLC44A1	5
KAYO_AGING_MUSCLE_UP	4/122	240/43216	0.00488577	0.0187049	0.00960088	DDR2/SERPINE1/RB1/LTBP2	4
GENTILE_UV_RESPONSE_CLUSTER_D8	2/122	37/43216	0.0049349	0.0187239	0.00961064	IRS1/HIVEP2	2
SESTO_RESPONSE_TO_UV_C6	2/122	37/43216	0.0049349	0.0187239	0.00961064	MMP9/TNC	2
SNIJDERS_AMPLIFIED_IN_HEAD_AND_NECK_TUMORS	2/122	37/43216	0.0049349	0.0187239	0.00961064	CD44/JAG1	2
VERRECCHIA_DELAYED_RESPONSE_TO_TGFB1	2/122	37/43216	0.0049349	0.0187239	0.00961064	MMP2/TNC	2
TIEN_INTESTINE_PROBIOTICS_24HR_UP	6/122	554/43216	0.00499793	0.0189207	0.00971167	PLXNA1/SNRNP25/ATP1B1/ARL4C/PTS/ISOC1	6
LIU_VMYB_TARGETS_UP	3/122	122/43216	0.00507599	0.0191308	0.00981952	ARL4C/LYPD1/JAG1	3
MISSIAGLIA_REGULATED_BY_METHYLATION_UP	3/122	122/43216	0.00507599	0.0191308	0.00981952	IL1B/ATP1B1/SERPINE1	3
KAN_RESPONSE_TO_ARSENIC_TRIOXIDE	3/122	123/43216	0.0051923	0.0193809	0.00994789	SERPINE1/ARL4C/JAG1	3
MCBRYAN_PUBERTAL_BREAST_5_6WK_DN	3/122	123/43216	0.0051923	0.0193809	0.00994789	IL6R/RESF1/CSPG4	3
HOFFMANN_IMMATURE_TO_MATURE_B_LYMPHOCYTE_UP	2/122	38/43216	0.00519949	0.0193809	0.00994789	CIITA/PCK2	2
HOWLIN_CITED1_TARGETS_1_DN	2/122	38/43216	0.00519949	0.0193809	0.00994789	CDH11/UAP1	2
NEWMAN_ERCC6_TARGETS_DN	2/122	38/43216	0.00519949	0.0193809	0.00994789	SERPINE1/CEMIP	2
PEDERSEN_METASTASIS_BY_ERBB2_ISOFORM_7	5/122	392/43216	0.00522073	0.0194175	0.00996663	CD44/MBOAT2/BCL2A1/SH3RF1/JAG1	5
FLECHNER_BIOPSY_KIDNEY_TRANSPLANT_OK_VS_DONOR_UP	6/122	561/43216	0.00530627	0.0196924	0.0101078	CDH11/CD44/RAB2A/TBCB/RB1/GTF3A	6
LU_EZH2_TARGETS_DN	5/122	396/43216	0.00544559	0.0201653	0.0103505	TNFSF15/ADIPOR1/TNFRSF25/MYLK/SCCPDH	5
KRIGE_RESPONSE_TO_TOSEDOSTAT_24HR_UP	7/122	752/43216	0.00561943	0.0207637	0.0106577	ANXA3/PRIMPOL/ADGRE2/BCL2A1/PCK2/JAG1/LINC00294	7
IZADPANAH_STEM_CELL_ADIPOSE_VS_BONE_UP	3/122	127/43216	0.00567357	0.0208728	0.0107137	CD44/ARL4C/JAG1	3
PANGAS_TUMOR_SUPPRESSION_BY_SMAD1_AND_SMAD5_UP	3/122	127/43216	0.00567357	0.0208728	0.0107137	TGM2/MMP2/CELF2	3
BROWNE_HCMV_INFECTION_4HR_DN	4/122	251/43216	0.00571496	0.0209641	0.0107605	PAEP/SMAD3/CSF1R/STARD13	4
LIM_MAMMARY_STEM_CELL_DN	5/122	401/43216	0.0057362	0.0209641	0.0107605	TGM2/MBOAT2/BDH1/ATP1B1/TRAM1	5
CHANGOLKAR_H2AFY_TARGETS_DN	2/122	40/43216	0.00574782	0.0209641	0.0107605	MYLK/CD109	2
TOMLINS_PROSTATE_CANCER_DN	2/122	40/43216	0.00574782	0.0209641	0.0107605	LAMA4/MYLK	2
ONO_AML1_TARGETS_DN	2/122	41/43216	0.00603148	0.0219294	0.011256	ADGRE5/TNFRSF25	2
RAY_TUMORIGENESIS_BY_ERBB2_CDC25A_DN	4/122	255/43216	0.00603835	0.0219294	0.011256	BDH1/IRAK2/SMAD3/LTBP2	4
UDAYAKUMAR_MED1_TARGETS_UP	3/122	130/43216	0.00605151	0.0219302	0.0112564	SDC1/MRPL12/SDF2L1	3
ZHANG_BREAST_CANCER_PROGENITORS_DN	3/122	131/43216	0.00618075	0.0223509	0.0114723	DDR2/CSF1R/SPRY4	3
SENESE_HDAC1_TARGETS_DN	4/122	258/43216	0.00628873	0.022693	0.0116479	IRS1/SDC1/LYPD1/MYLK	4
GOBERT_CORE_OLIGODENDROCYTE_DIFFERENTIATION	2/122	42/43216	0.00632143	0.0227143	0.0116588	IL6R/TNC	2
XU_CREBBP_TARGETS_DN	2/122	42/43216	0.00632143	0.0227143	0.0116588	CIITA/ADGRE5	2
CUI_TCF21_TARGETS_2_UP	5/122	413/43216	0.00647805	0.0232279	0.0119224	TGM2/FN1/FXN/LAMA4/NOC4L	5
ALCALAY_AML_BY_NPM1_LOCALIZATION_UP	3/122	135/43216	0.00671419	0.0239983	0.0123179	MMP2/CORO1B/JAG1	3
BRUINS_UVC_RESPONSE_VIA_TP53_GROUP_D	4/122	263/43216	0.00672122	0.0239983	0.0123179	LRRC15/BCL2A1/TIAM1/FBXO32	4
FAELT_B_CLL_WITH_VH3_21_UP	2/122	44/43216	0.00692003	0.0246046	0.0126291	KCNAB2/PPP5C	2
JAEGER_METASTASIS_UP	2/122	44/43216	0.00692003	0.0246046	0.0126291	FN1/MERTK	2
LI_INDUCED_T_TO_NATURAL_KILLER_DN	3/122	137/43216	0.00699085	0.0248044	0.0127316	MMP2/CELF2/ADGRE5	3
CAIRO_HEPATOBLASTOMA_DN	4/122	267/43216	0.00708107	0.025072	0.012869	SERPINE1/PTS/MAT1A/PCK2	4
LINDGREN_BLADDER_CANCER_CLUSTER_2A_DN	3/122	138/43216	0.00713169	0.0251986	0.012934	CELF2/ARL4C/ISCU	3
AMIT_EGF_RESPONSE_60_HELA	2/122	45/43216	0.00722861	0.0252778	0.0129746	LIF/SERPINE1	2
HALMOS_CEBPA_TARGETS_DN	2/122	45/43216	0.00722861	0.0252778	0.0129746	ADGRE5/ARL4C	2
KYNG_RESPONSE_TO_H2O2_VIA_ERCC6_DN	2/122	45/43216	0.00722861	0.0252778	0.0129746	PLXNA1/BDH1	2
MCDOWELL_ACUTE_LUNG_INJURY_DN	2/122	45/43216	0.00722861	0.0252778	0.0129746	ADGRE5/FASN	2
ZHAN_MULTIPLE_MYELOMA_CD1_UP	2/122	45/43216	0.00722861	0.0252778	0.0129746	TMC6/PCK2	2
BOYLAN_MULTIPLE_MYELOMA_C_D_DN	4/122	269/43216	0.00726567	0.0253328	0.0130029	MMP9/IL2RB/ARL4C/TIAM1	4
WAMUNYOKOLI_OVARIAN_CANCER_GRADES_1_2_UP	3/122	139/43216	0.00727421	0.0253328	0.0130029	IRAK2/ATP1B1/SH3RF1	3
THUM_SYSTOLIC_HEART_FAILURE_UP	5/122	426/43216	0.00735512	0.025562	0.0131205	TGM2/IL2RB/FBXO32/MYOM3/LTBP2	5
IGLESIAS_E2F_TARGETS_UP	3/122	140/43216	0.0074184	0.0257293	0.0132064	ANXA3/LAMA4/COL6A3	3
BAELDE_DIABETIC_NEPHROPATHY_DN	5/122	428/43216	0.00749704	0.0259489	0.0133191	PTPN14/IRS1/SERPINE1/MYLK/UAP1	5
ZWANG_TRANSIENTLY_UP_BY_2ND_EGF_PULSE_ONLY	12/122	1898/43216	0.00753187	0.0259503	0.0133198	TGM2/CIITA/ADGRE5/ADGRE2/IRAK2/LOXL3/CSF1R/FLNC/MYOM3/COL6A3/RITA1/SLC39A8	12
FIGUEROA_AML_METHYLATION_CLUSTER_5_DN	2/122	46/43216	0.00754332	0.0259503	0.0133198	PLXNA4/TIAM1	2
JIANG_TIP30_TARGETS_UP	2/122	46/43216	0.00754332	0.0259503	0.0133198	IRS1/JAG1	2
RUIZ_TNC_TARGETS_DN	3/122	142/43216	0.00771186	0.026411	0.0135563	SERPINB2/CD44/LYPD1	3
NUYTTEN_EZH2_TARGETS_DN	8/122	1003/43216	0.00774866	0.026411	0.0135563	LYPD5/ISCU/ISOC1/POLR3H/SLC44A1/SPRY4/PCK2/JAG1	8
HELLER_HDAC_TARGETS_SILENCED_BY_METHYLATION_UP	5/122	432/43216	0.00778661	0.026411	0.0135563	FN1/PAEP/ATP1B1/JAG1/JUP	5
MITSIADES_RESPONSE_TO_APLIDIN_UP	5/122	432/43216	0.00778661	0.026411	0.0135563	HLA-DOA/ICAM1/SMAD3/THEMIS2/BACH1	5
VECCHI_GASTRIC_CANCER_EARLY_UP	5/122	432/43216	0.00778661	0.026411	0.0135563	LIF/CEMIP/FBXO32/TBCB/JUP	5
HADDAD_B_LYMPHOCYTE_PROGENITOR	4/122	275/43216	0.00783849	0.026411	0.0135563	PLXNA1/CIITA/MYLK/RB1	4
ZHOU_INFLAMMATORY_RESPONSE_FIMA_DN	4/122	275/43216	0.00783849	0.026411	0.0135563	PRIMPOL/SDC1/FBXO32/MCTP2	4
BASSO_B_LYMPHOCYTE_NETWORK	3/122	143/43216	0.00786113	0.026411	0.0135563	CD44/MRPL12/WDR18	3
DELACROIX_RAR_TARGETS_UP	2/122	47/43216	0.00786414	0.026411	0.0135563	MMP2/RESF1	2
HOFMANN_CELL_LYMPHOMA_UP	2/122	47/43216	0.00786414	0.026411	0.0135563	RAB2A/RB1	2
MILI_PSEUDOPODIA	2/122	47/43216	0.00786414	0.026411	0.0135563	DDR2/FBXO32	2
YAMASHITA_LIVER_CANCER_STEM_CELL_UP	2/122	47/43216	0.00786414	0.026411	0.0135563	MERTK/MYLK	2
KATSANOU_ELAVL1_TARGETS_DN	3/122	145/43216	0.00816476	0.0273125	0.014019	SERPINB2/CD44/TIAM1	3
VECCHI_GASTRIC_CANCER_ADVANCED_VS_EARLY_DN	3/122	145/43216	0.00816476	0.0273125	0.014019	SNRNP25/STEAP3/DHRS11	3
PARK_APL_PATHOGENESIS_DN	2/122	48/43216	0.00819101	0.0273464	0.0140364	SERPINB2/PPP5C	2
GRYDER_PAX3FOXO1_TOP_ENHANCERS	5/122	438/43216	0.00823543	0.0274406	0.0140848	CELF2/SDC1/ARL4C/STARD13/VANGL2	5
MIKKELSEN_NPC_ICP_WITH_H3K4ME3	5/122	439/43216	0.00831194	0.0276413	0.0141878	CD99L2/CD44/DDR2/LOXL3/NCKAP5	5
GENTILE_UV_HIGH_DOSE_DN	4/122	280/43216	0.00833793	0.0276734	0.0142043	SMAD3/ARL4C/UAP1/BACH1	4
FAELT_B_CLL_WITH_VH_REARRANGEMENTS_DN	2/122	49/43216	0.00852391	0.0282355	0.0144928	MYLK/GTF3A	2
CUI_TCF21_TARGETS_2_DN	7/122	819/43216	0.00878231	0.0289064	0.0148371	CELF2/ADGRE5/IRS1/MERTK/H6PD/PCOLCE/HIVEP2	7
SMID_BREAST_CANCER_ERBB2_UP	3/122	149/43216	0.00879256	0.0289064	0.0148371	LAMA4/CORO1B/FASN	3
DAIRKEE_CANCER_PRONE_RESPONSE_BPA	2/122	50/43216	0.00886281	0.0289064	0.0148371	RB1/GTF3A	2
FRASOR_TAMOXIFEN_RESPONSE_UP	2/122	50/43216	0.00886281	0.0289064	0.0148371	CD44/SDC1	2
GARCIA_TARGETS_OF_FLI1_AND_DAX1_UP	2/122	50/43216	0.00886281	0.0289064	0.0148371	NCKAP5/KLHDC8B	2
KENNY_CTNNB1_TARGETS_UP	2/122	50/43216	0.00886281	0.0289064	0.0148371	MMP2/CELF2	2
LIU_SMARCA4_TARGETS	2/122	50/43216	0.00886281	0.0289064	0.0148371	MMP2/SPRY4	2
NOUSHMEHR_GBM_SILENCED_BY_METHYLATION	2/122	50/43216	0.00886281	0.0289064	0.0148371	MMP9/FLNC	2
MANALO_HYPOXIA_DN	4/122	286/43216	0.00896426	0.0291812	0.0149782	FXN/RB1/FASN/RITA1	4
BOYAULT_LIVER_CANCER_SUBCLASS_G123_DN	2/122	51/43216	0.00920766	0.0298019	0.0152968	MAT1A/PCK2	2
NATSUME_RESPONSE_TO_INTERFERON_BETA_DN	2/122	51/43216	0.00920766	0.0298019	0.0152968	MMP2/TNFRSF25	2
PRAMOONJAGO_SOX4_TARGETS_UP	2/122	51/43216	0.00920766	0.0298019	0.0152968	IL1B/SERPINE1	2
MORI_PLASMA_CELL_UP	2/122	52/43216	0.00955842	0.0308783	0.0158493	FILIP1/SLC44A1	2
DAZARD_RESPONSE_TO_UV_NHEK_DN	4/122	294/43216	0.00984609	0.0317282	0.0162855	IRS1/SMAD3/HIVEP2/BACH1	4
LY_AGING_OLD_DN	2/122	53/43216	0.00991507	0.0317282	0.0162855	CDH11/SERPINB2	2
PAPASPYRIDONOS_UNSTABLE_ATEROSCLEROTIC_PLAQUE_UP	2/122	53/43216	0.00991507	0.0317282	0.0162855	TRAM1/SLC39A8	2
SESTO_RESPONSE_TO_UV_C2	2/122	53/43216	0.00991507	0.0317282	0.0162855	ANXA3/JAG1	2
VILIMAS_NOTCH1_TARGETS_UP	2/122	53/43216	0.00991507	0.0317282	0.0162855	BCL2A1/ICAM1	2
SMIRNOV_CIRCULATING_ENDOTHELIOCYTES_IN_CANCER_UP	3/122	156/43216	0.0099577	0.0318046	0.0163247	SERPINB2/ADGRE2/MYLK	3
SABATES_COLORECTAL_ADENOMA_DN	4/122	296/43216	0.010075	0.0321189	0.016486	FN1/IL6R/MYLK/DHRS11	4
KINSEY_TARGETS_OF_EWSR1_FLII_FUSION_UP	9/122	1271/43216	0.0101305	0.0321767	0.0165157	TMEM132B/PRIMPOL/ARL4C/LYPD1/ISOC1/UAP1/PCK2/PPP5C/TSEN54	9
VERHAAK_GLIOBLASTOMA_CLASSICAL	3/122	157/43216	0.0101311	0.0321767	0.0165157	ADGRE5/PTPN14/JAG1	3
PATIL_LIVER_CANCER	6/122	645/43216	0.0101779	0.032265	0.016561	PTPN14/LAMA4/EML2/CD109/TSEN54/LINC00294	6
DIRMEIER_LMP1_RESPONSE_LATE_UP	2/122	54/43216	0.0102776	0.0322792	0.0165683	ADGRE5/FASN	2
LEE_TARGETS_OF_PTCH1_AND_SUFU_UP	2/122	54/43216	0.0102776	0.0322792	0.0165683	IRS1/DDR2	2
LIANG_SILENCED_BY_METHYLATION_2	2/122	54/43216	0.0102776	0.0322792	0.0165683	SERPINB2/ICAM1	2
SUNG_METASTASIS_STROMA_DN	2/122	54/43216	0.0102776	0.0322792	0.0165683	SERPINE1/LTBP2	2
WESTON_VEGFA_TARGETS_6HR	2/122	54/43216	0.0102776	0.0322792	0.0165683	MMP2/COL6A3	2
CAFFAREL_RESPONSE_TO_THC_24HR_5_DN	2/122	55/43216	0.0106459	0.0333627	0.0171245	SERPINB2/RAB2A	2
AMIT_EGF_RESPONSE_480_HELA	3/122	160/43216	0.0106619	0.0333627	0.0171245	TGM2/CD44/SERPINE1	3
LIU_CMYB_TARGETS_UP	3/122	161/43216	0.0108423	0.0338648	0.0173822	ARL4C/LYPD1/JAG1	3
GRAHAM_CML_QUIESCENT_VS_NORMAL_DIVIDING_UP	2/122	56/43216	0.01102	0.0342447	0.0175772	IL1B/SERPINB2	2
LEE_LIVER_CANCER_MYC_E2F1_UP	2/122	56/43216	0.01102	0.0342447	0.0175772	BCL2A1/ICAM1	2
VART_KSHV_INFECTION_ANGIOGENIC_MARKERS_UP	3/122	162/43216	0.0110245	0.0342447	0.0175772	IL1B/MMP9/JAG1	3
CREIGHTON_ENDOCRINE_THERAPY_RESISTANCE_4	4/122	305/43216	0.0111479	0.0345647	0.0177414	ADGRE5/IRS1/SIGMAR1/RHBDF2	4
BROWN_MYELOID_CELL_DEVELOPMENT_UP	3/122	163/43216	0.0112085	0.0346259	0.0177729	IL1B/CD44/BCL2A1	3
DURAND_STROMA_NS_UP	3/122	163/43216	0.0112085	0.0346259	0.0177729	HIVEP2/SPRY4/RAB27B	3
ENK_UV_RESPONSE_KERATINOCYTE_DN	5/122	474/43216	0.0113109	0.0347926	0.0178584	CD44/IRS1/TNC/RB1/FASN	5
BROWNE_HCMV_INFECTION_6HR_DN	3/122	164/43216	0.0113943	0.0347926	0.0178584	SMAD3/ARL4C/BACH1	3
AMIT_SERUM_RESPONSE_240_MCF10A	2/122	57/43216	0.0113998	0.0347926	0.0178584	SERPINB2/SERPINE1	2
BILD_SRC_ONCOGENIC_SIGNATURE	2/122	57/43216	0.0113998	0.0347926	0.0178584	LIPG/SERPINB2	2
MEISSNER_BRAIN_HCP_WITH_H3K4ME2_AND_H3K27ME3	2/122	57/43216	0.0113998	0.0347926	0.0178584	LRRC15/FLNC	2
PETROVA_PROX1_TARGETS_DN	2/122	57/43216	0.0113998	0.0347926	0.0178584	SERPINE1/LTBP2	2
ZHENG_BOUND_BY_FOXP3	5/122	475/43216	0.0114061	0.0347926	0.0178584	CELF2/CD44/SMAD3/RB1/HIVEP2	5
KIM_WT1_TARGETS_8HR_UP	3/122	166/43216	0.0117711	0.0356291	0.0182878	BCL2A1/SERPINE1/CSPG4	3
AMIT_SERUM_RESPONSE_60_MCF10A	2/122	58/43216	0.0117853	0.0356291	0.0182878	FN1/TNC	2
DASU_IL6_SIGNALING_UP	2/122	58/43216	0.0117853	0.0356291	0.0182878	SERPINB2/FASN	2
NADLER_HYPERGLYCEMIA_AT_OBESITY	2/122	58/43216	0.0117853	0.0356291	0.0182878	SERPINE1/BACH1	2
RAMASWAMY_METASTASIS_DN	2/122	58/43216	0.0117853	0.0356291	0.0182878	FXN/MYLK	2
GRAHAM_NORMAL_QUIESCENT_VS_NORMAL_DIVIDING_UP	2/122	59/43216	0.0121766	0.0367463	0.0188612	IL1B/EBI3	2
LEE_BMP2_TARGETS_DN	7/122	874/43216	0.0122292	0.0368396	0.0189091	SERPINE1/TIAM1/MCTP2/WDR18/UAP1/NOC4L/SDF2L1	7
TIEN_INTESTINE_PROBIOTICS_6HR_DN	3/122	169/43216	0.0123497	0.0371365	0.0190615	PLXNA1/PTS/RIPK4	3
NAGASHIMA_NRG1_SIGNALING_UP	3/122	170/43216	0.0125461	0.0375431	0.0192702	LIF/LRRC15/IL6R	3
JOHNSTONE_PARVB_TARGETS_1_DN	2/122	60/43216	0.0125734	0.0375431	0.0192702	TNC/COL6A3	2
JOSEPH_RESPONSE_TO_SODIUM_BUTYRATE_DN	2/122	60/43216	0.0125734	0.0375431	0.0192702	CDH11/COL6A3	2
WORSCHECH_TUMOR_REJECTION_UP	2/122	60/43216	0.0125734	0.0375431	0.0192702	IL1B/BCL2A1	2
GEORGES_TARGETS_OF_MIR192_AND_MIR215	7/122	881/43216	0.0127292	0.0379199	0.0194636	RAB2A/PRIMPOL/ARL4C/PTS/RB1/SPRY4/SLC39A8	7
ELVIDGE_HYPOXIA_UP	3/122	171/43216	0.0127443	0.0379199	0.0194636	ADGRE2/SERPINE1/CEMIP	3
JAATINEN_HEMATOPOIETIC_STEM_CELL_UP	4/122	318/43216	0.0128237	0.0380892	0.0195505	CD109/SH3RF1/JUP/SLC39A8	4
TENEDINI_MEGAKARYOCYTE_MARKERS	2/122	61/43216	0.0129759	0.0384739	0.019748	IL1B/IL6R	2
SMID_BREAST_CANCER_RELAPSE_IN_BONE_DN	4/122	322/43216	0.0133699	0.0394081	0.0202275	SERPINB2/CD44/ARL4C/SIGMAR1	4
BREDEMEYER_RAG_SIGNALING_NOT_VIA_ATM_UP	2/122	62/43216	0.0133839	0.0394081	0.0202275	ISOC1/SH3RF1	2
MASSARWEH_RESPONSE_TO_ESTRADIOL	2/122	62/43216	0.0133839	0.0394081	0.0202275	IRS1/STARD13	2
ZHONG_SECRETOME_OF_LUNG_CANCER_AND_ENDOTHELIUM	2/122	62/43216	0.0133839	0.0394081	0.0202275	FN1/ANXA3	2
TAKEDA_TARGETS_OF_NUP98_HOXA9_FUSION_16D_UP	3/122	176/43216	0.0137623	0.0404153	0.0207445	FN1/LIF/RAB27B	3
GUO_HEX_TARGETS_DN	2/122	63/43216	0.0137974	0.0404153	0.0207445	FXN/SLC39A8	2
WILCOX_RESPONSE_TO_PROGESTERONE_DN	2/122	63/43216	0.0137974	0.0404153	0.0207445	FN1/MMP2	2
KINSEY_TARGETS_OF_EWSR1_FLII_FUSION_DN	4/122	326/43216	0.0139307	0.0407352	0.0209087	FN1/LAMA4/TNC/KLHDC8B	4
OZANNE_AP1_TARGETS_DN	1/122	5/43216	0.0140363	0.0409559	0.0210219	FN1	1
MARTORIATI_MDM4_TARGETS_FETAL_LIVER_DN	5/122	501/43216	0.0140764	0.0409559	0.0210219	SMAD3/TNC/CSF1R/SLC44A1/SLC39A8	5
SCHLOSSER_SERUM_RESPONSE_DN	6/122	693/43216	0.0140786	0.0409559	0.0210219	TGM2/TRAM1/RB1/BACH1/JAG1/SLC39A8	6
DAVICIONI_MOLECULAR_ARMS_VS_ERMS_DN	3/122	178/43216	0.0141821	0.0410753	0.0210832	MMP2/ADGRE5/SDC1	3
HADDAD_T_LYMPHOCYTE_AND_NK_PROGENITOR_DN	2/122	64/43216	0.0142165	0.0410753	0.0210832	IL6R/CSF1R	2
KIM_GERMINAL_CENTER_T_HELPER_UP	2/122	64/43216	0.0142165	0.0410753	0.0210832	PTPN14/RESF1	2
LEE_CALORIE_RESTRICTION_NEOCORTEX_DN	2/122	64/43216	0.0142165	0.0410753	0.0210832	PTPN14/DDR2	2
FERNANDEZ_BOUND_BY_MYC	3/122	179/43216	0.0143947	0.0415194	0.0213112	ICAM1/FXN/SERPINE1	3
AMIT_SERUM_RESPONSE_120_MCF10A	2/122	65/43216	0.014641	0.0419446	0.0215294	LIF/ISOC1	2
ENGELMANN_CANCER_PROGENITORS_DN	2/122	65/43216	0.014641	0.0419446	0.0215294	FN1/CD44	2
JI_RESPONSE_TO_FSH_UP	2/122	65/43216	0.014641	0.0419446	0.0215294	LAMA4/FASN	2
WANG_PROSTATE_CANCER_ANDROGEN_INDEPENDENT	2/122	65/43216	0.014641	0.0419446	0.0215294	FN1/CDH11	2
TONKS_TARGETS_OF_RUNX1_RUNX1T1_FUSION_HSC_UP	3/122	182/43216	0.0150434	0.0428148	0.0219761	SERPINB2/RB1/JUP	3
WANG_CISPLATIN_RESPONSE_AND_XPC_UP	3/122	182/43216	0.0150434	0.0428148	0.0219761	ANXA3/TMC6/PPP5C	3
DANG_REGULATED_BY_MYC_UP	2/122	66/43216	0.015071	0.0428148	0.0219761	SERPINE1/UAP1	2
LEE_CALORIE_RESTRICTION_NEOCORTEX_UP	2/122	66/43216	0.015071	0.0428148	0.0219761	SERPINE1/HINT2	2
SHAFFER_IRF4_TARGETS_IN_PLASMA_CELL_VS_MATURE_B_LYMPHOCYTE	2/122	66/43216	0.015071	0.0428148	0.0219761	TRAM1/UAP1	2
KRIGE_RESPONSE_TO_TOSEDOSTAT_6HR_UP	7/122	912/43216	0.0151225	0.0428892	0.0220142	ANXA3/PRIMPOL/ADGRE2/BCL2A1/PCK2/NOC4L/JAG1	7
ZHANG_RESPONSE_TO_CANTHARIDIN_DN	2/122	67/43216	0.0155064	0.0439045	0.0225354	EML2/GTF3A	2
AMIT_EGF_RESPONSE_120_HELA	2/122	68/43216	0.0159471	0.0450021	0.0230988	JAG1/JUP	2
OUELLET_CULTURED_OVARIAN_CANCER_INVASIVE_VS_LMP_UP	2/122	68/43216	0.0159471	0.0450021	0.0230988	ANXA3/ATP1B1	2
SESTO_RESPONSE_TO_UV_C8	2/122	69/43216	0.0163932	0.0461181	0.0236716	SERPINE1/FASN	2
MARSON_BOUND_BY_FOXP3_UNSTIMULATED	8/122	1148/43216	0.0163969	0.0461181	0.0236716	MMP9/LIF/RAB2A/SMAD3/ARL4C/ISCU/TMC6/PPP5C	8
AFFAR_YY1_TARGETS_UP	3/122	189/43216	0.0166205	0.0464526	0.0238433	TGM2/MMP2/ICAM1	3
IWANAGA_CARCINOGENESIS_BY_KRAS_PTEN_DN	4/122	344/43216	0.0166386	0.0464526	0.0238433	TGM2/MMP2/ADGRE5/CEMIP	4
BYSTRYKH_HEMATOPOIESIS_STEM_CELL_FGF3	1/122	6/43216	0.01682	0.0464526	0.0238433	SH3RF1	1
DASU_IL6_SIGNALING_DN	1/122	6/43216	0.01682	0.0464526	0.0238433	SERPINE1	1
GALIE_TUMOR_STEMNESS_GENES	1/122	6/43216	0.01682	0.0464526	0.0238433	TNC	1
KUROKAWA_LIVER_CANCER_EARLY_RECURRENCE_DN	1/122	6/43216	0.01682	0.0464526	0.0238433	RB1	1
MAINA_HYPOXIA_VHL_TARGETS_UP	1/122	6/43216	0.01682	0.0464526	0.0238433	SERPINE1	1
TSAI_DNAJB4_TARGETS_DN	1/122	6/43216	0.01682	0.0464526	0.0238433	CD44	1
WALLACE_PROSTATE_CANCER_DN	1/122	6/43216	0.01682	0.0464526	0.0238433	LAMA4	1
BAE_BRCA1_TARGETS_UP	2/122	70/43216	0.0168445	0.0464526	0.0238433	TRAM1/JUP	2
RAMALHO_STEMNESS_DN	2/122	70/43216	0.0168445	0.0464526	0.0238433	KCNAB2/CSF1R	2
WAMUNYOKOLI_OVARIAN_CANCER_GRADES_1_2_DN	2/122	70/43216	0.0168445	0.0464526	0.0238433	CELF2/TIAM1	2
BURTON_ADIPOGENESIS_6	3/122	191/43216	0.0170875	0.0469698	0.0241087	FXN/ISOC1/FASN	3
KYNG_WERNER_SYNDROM_AND_NORMAL_AGING_DN	3/122	191/43216	0.0170875	0.0469698	0.0241087	IL2RB/BCL2A1/FXN	3
BASSO_CD40_SIGNALING_DN	2/122	71/43216	0.0173012	0.0472509	0.024253	IRS1/ARL4C	2
DER_IFN_GAMMA_RESPONSE_UP	2/122	71/43216	0.0173012	0.0472509	0.024253	ICAM1/PPP5C	2
LANDIS_BREAST_CANCER_PROGRESSION_DN	2/122	71/43216	0.0173012	0.0472509	0.024253	H6PD/COL6A3	2
MORI_SMALL_PRE_BII_LYMPHOCYTE_DN	2/122	71/43216	0.0173012	0.0472509	0.024253	ISOC1/PCK2	2
TONKS_TARGETS_OF_RUNX1_RUNX1T1_FUSION_HSC_DN	3/122	193/43216	0.0175618	0.0478086	0.0245393	MMP2/ADGRE2/IL6R	3
ZHENG_FOXP3_TARGETS_IN_THYMUS_UP	3/122	193/43216	0.0175618	0.0478086	0.0245393	CELF2/HIVEP2/PARL	3
LEE_AGING_CEREBELLUM_DN	2/122	72/43216	0.017763	0.0482018	0.0247411	MERTK/TNC	2
MCCLUNG_COCAINE_REWARD_5D	2/122	72/43216	0.017763	0.0482018	0.0247411	CELF2/JUP	2
RIGGI_EWING_SARCOMA_PROGENITOR_DN	3/122	194/43216	0.0178016	0.0482294	0.0247553	CD44/LAMA4/RAB27B	3
GRAESSMANN_RESPONSE_TO_MC_AND_DOXORUBICIN_DN	6/122	734/43216	0.0181526	0.0488418	0.0250696	CD44/FXN/MRPL12/SH3RF1/VANGL2/RITA1	6
SENESE_HDAC3_TARGETS_DN	5/122	535/43216	0.0181637	0.0488418	0.0250696	CD99L2/PCOLCE/EBI3/DHRS11/VANGL2	5
FURUKAWA_DUSP6_TARGETS_PCI35_UP	2/122	73/43216	0.0182301	0.0488418	0.0250696	LYPD5/THEMIS2	2
LEE_METASTASIS_AND_ALTERNATIVE_SPLICING_UP	2/122	73/43216	0.0182301	0.0488418	0.0250696	BCL2A1/SMAD3	2
SHETH_LIVER_CANCER_VS_TXNIP_LOSS_PAM3	2/122	73/43216	0.0182301	0.0488418	0.0250696	SERPINE1/PCK2	2
TURASHVILI_BREAST_DUCTAL_CARCINOMA_VS_LOBULAR_NORMAL_UP	2/122	73/43216	0.0182301	0.0488418	0.0250696	FN1/LRRC15	2
ZHONG_SECRETOME_OF_LUNG_CANCER_AND_MACROPHAGE	2/122	73/43216	0.0182301	0.0488418	0.0250696	FN1/SDC1	2
EBAUER_TARGETS_OF_PAX3_FOXO1_FUSION_UP	3/122	196/43216	0.0182869	0.0488418	0.0250696	TGM2/LIF/COL6A3	3
SHEDDEN_LUNG_CANCER_GOOD_SURVIVAL_A4	3/122	196/43216	0.0182869	0.0488418	0.0250696	ICAM1/IL6R/SLC39A8	3
LEE_DIFFERENTIATING_T_LYMPHOCYTE	3/122	197/43216	0.0185323	0.0494194	0.0253661	CELF2/TMC6/GTF3A	3
WANG_TUMOR_INVASIVENESS_UP	4/122	356/43216	0.018615	0.049562	0.0254393	FN1/LOXL3/GTF3A/FASN	4
SESTO_RESPONSE_TO_UV_C1	2/122	74/43216	0.0187024	0.0497166	0.0255186	SERPINB2/ATP1B1	2
anumber of input genes overlapping with gene set/total number of input genes
bnumber of background genes overlapping with gene set/total number of background genes
